# Supplementary material for: Seroprevalence, correlates and kinetics of SARS-CoV-2 nucleocapsid IgG antibody in healthcare workers and nonclinical staff at a tertiary hospital: A prevaccine census study
Source: PLoS One. 2022 Oct 27;17(10):e0267619. doi: 10.1371/journal.pone.0267619 (PMC9612503; doi:10.1371/journal.pone.0267619)
Supplement: S1 Data — (XLS) [file pone.0267619.s002.xls]

## Sheet: Sheet1
sex	age_strat	residence (code)	type_of_staff	division_permanent_staff	risk_cat	division_contract_staff	category_faculty_res_v_0	are_you_a_doctor	pathology_section	symptoms_yes_no	symptoms_checkbox___cough	symptoms_checkbox___sneezing	symptoms_checkbox___fever	symptoms_checkbox___runny_nose	symptoms_checkbox___chest_pain	symptoms_checkbox___body_aches	symptoms_checkbox____v_1	symptoms_checkbox___headache	symptoms_checkbox___other	symptoms_checkbox_other	previous_covid_test	time_of_previous_test	result_covid_test	contacts_with_covid	yes_contacts	covid_patient_contact	diabetes	kidney_disease	hypertension	lung_disease	cancer	autoimmune_disease	chronic_infection	other_1	other_2	other_3	other_4	duration_diabetes	duration_kidney_disease	duration_hyptertension	duration_lung_disease	duration_cancer	duration_autoimmune_disease	duration_chronic_infection	comorbidity_other_1_specify	duration_other_1	comorbidity_other_2_specify	duration_other_2	comorbidity_other_3_specify
Male	4	3	Permanent	Nursing	1					Yes	Checked	Unchecked	Unchecked	Checked	Unchecked	Unchecked	Unchecked	Unchecked	Unchecked		No			No		Yes	No	No	Yes	No	No	No	No							1
Male	3	3	Permanent	Finance	4					Yes	Unchecked	Checked	Unchecked	Unchecked	Unchecked	Unchecked	Unchecked	Unchecked	Unchecked		No			No		No	No	No	No	No	No	No	No	Yes											Asthma	20
Male	3	3	Permanent	Nursing	1					No	Unchecked	Unchecked	Unchecked	Unchecked	Unchecked	Unchecked	Unchecked	Unchecked	Unchecked		No			Yes	1-7 days	Yes	No	No	Yes	No	No	No	No							2
Female	4	2	Permanent	Nursing	2					Yes	Unchecked	Unchecked	Unchecked	Unchecked	Unchecked	Unchecked	Unchecked	Unchecked	Checked	SORE THROAT	Yes	>3 months	Positive	Yes	1-7 days	Yes	No	No	No	No	No	No	No	No
Male	3	1	Permanent	Medical College	5		Other			No	Unchecked	Unchecked	Unchecked	Unchecked	Unchecked	Unchecked	Unchecked	Unchecked	Unchecked		No			Yes	3-4 weeks	Yes	No	No	No	No	No	No	No
Male	2	2	Permanent	Medical Services	2			Yes		Yes	Checked	Checked	Checked	Checked	Unchecked	Checked	Unchecked	Checked	Checked	Fatigue	Yes	>3 months	Negative	No		Yes	No	No	No	Yes	No	No	No								30
Male	3	2	Permanent	Medical College	1		Faculty			Yes	Checked	Checked	Unchecked	Unchecked	Unchecked	Checked	Unchecked	Unchecked	Unchecked		Yes	1-2 months	Negative	No		Yes	No	No	No	No	No	No	No
Female	2		Permanent	Medical Services	5			No		No	Unchecked	Unchecked	Unchecked	Unchecked	Unchecked	Unchecked	Unchecked	Unchecked	Unchecked		No			Yes	>3 months	Yes	No	No	No	No	No	No	No
Female	1	2	Permanent	Medical Services	2			Yes		No	Unchecked	Unchecked	Unchecked	Unchecked	Unchecked	Unchecked	Unchecked	Unchecked	Unchecked		No			No		Yes	No	No	No	No	No	No	No
Male	1	2	Permanent	Medical Services	3			No		Yes	Unchecked	Unchecked	Unchecked	Unchecked	Unchecked	Unchecked	Checked	Unchecked	Unchecked		Yes	>3 months	Positive	No		Yes	No	No	No	No	No	No	No
Female	2	3	Permanent	Nursing	2					No	Unchecked	Unchecked	Unchecked	Unchecked	Unchecked	Unchecked	Unchecked	Unchecked	Unchecked		No			Yes	1-2 weeks	Yes	No	No	No	No	No	No	No	No	No	No	No
Male	2	3	Permanent	Nursing	2					Yes	Unchecked	Unchecked	Unchecked	Unchecked	Unchecked	Unchecked	Unchecked	Unchecked	Unchecked		Yes	>3 months	Negative	No		Yes	No	No	No	No	No	No	No	No	No	No	No
Female	3	3	Permanent	Nursing	2					Yes	Unchecked	Checked	Unchecked	Checked	Unchecked	Unchecked	Unchecked	Unchecked	Checked	scratchy throat	No			Yes	>3 months	Yes	No	No	No	No	No	No	No	Yes											HORMONAL IMBALANCE
Male	3	3	Permanent	Nursing	2					No	Unchecked	Unchecked	Unchecked	Unchecked	Unchecked	Unchecked	Unchecked	Unchecked	Unchecked		Yes		Negative	Yes		Yes	No	No	No	No	No	No	No
Male	3	2	Permanent	Aga Khan University (nonclinical)	5					No	Unchecked	Unchecked	Unchecked	Unchecked	Unchecked	Unchecked	Unchecked	Unchecked	Unchecked		No			No		No	No	No	No	No	No	No	No
Female	4	3	Permanent	Aga Khan University (nonclinical)	5					Yes	Checked	Unchecked	Unchecked	Unchecked	Unchecked	Unchecked	Unchecked	Checked	Unchecked		Yes	>3 months	Negative	No		No	No	No	Yes	No	No	No	No
Female	2	1	Permanent	Aga Khan University (nonclinical)	5					Yes	Checked	Unchecked	Unchecked	Checked	Unchecked	Checked	Unchecked	Checked	Unchecked		Yes	1-2 weeks		Yes	1-2 months	No	No	No	No	No	No	No	No
Female	2	1	Permanent	Pharmacy	3					Yes	Unchecked	Unchecked	Unchecked	Checked	Unchecked	Unchecked	Unchecked	Unchecked	Checked	SORETHROAT	Yes	>3 months	Negative	Yes	1-7 days	No	No	No	No	No	No	No
Male	3	3	Permanent	Dental	2					Yes	Unchecked	Checked	Unchecked	Unchecked	Unchecked	Unchecked	Unchecked	Checked	Unchecked		No			No		No	No	No	No	No	No	No	No
Female	3	3	Permanent	Dental	2					Yes	Checked	Unchecked	Unchecked	Unchecked	Checked	Unchecked	Unchecked	Unchecked	Unchecked		No			Yes		No	No	No	No	No	No	No	No
Female	3	3	Permanent	Finance	4					No	Unchecked	Unchecked	Unchecked	Unchecked	Unchecked	Unchecked	Unchecked	Unchecked	Unchecked		No			Yes	3-4 weeks	Yes	No	No	No	No	No	No	No
Female	3	3	Permanent	Nursing	1					Yes	Unchecked	Unchecked	Unchecked	Unchecked	Unchecked	Checked	Unchecked	Checked	Unchecked		No			Yes	3-4 weeks	Yes	No	No	No	No	No	No	No	Yes											ALLERGIC RHINITIS	20
Female	3	3	Permanent	Nursing	1					Yes	Checked	Unchecked	Checked	Unchecked	Unchecked	Unchecked	Unchecked	Checked	Unchecked		Yes	>3 months	Positive	Yes	>3 months	Yes	No	No	No	No	No	No	No
Male	4		Permanent	Medical Services	3			Yes		Yes	Checked	Checked	Unchecked	Checked	Unchecked	Unchecked	Unchecked	Checked	Unchecked		No			No		Yes	No	No	No	No	No	No	No	Yes											CARDIAC DISEASE
Male	3		Permanent	Finance	4					Yes	Unchecked	Checked	Unchecked	Unchecked	Unchecked	Unchecked	Unchecked	Unchecked	Unchecked		No			Yes	1-2 months	No	No	No	No	No	No	No	No
Female	3	1	Permanent	Nursing	2					Yes	Unchecked	Checked	Unchecked	Checked	Checked	Checked	Unchecked	Checked	Unchecked		No			Yes	1-2 weeks	Yes	No	No	No	No	No	No	Yes											1
Male	2	3	Permanent	Aga Khan University (nonclinical)	5					Yes	Unchecked	Checked	Unchecked	Checked	Unchecked	Unchecked	Unchecked	Unchecked	Unchecked		Yes	3-4 weeks	Negative	No		No	No	No	No	No	No	No	No
Female	2	-	Permanent	Medical College	5		Other			No	Unchecked	Unchecked	Unchecked	Unchecked	Unchecked	Unchecked	Unchecked	Unchecked	Unchecked		No			No		Yes	No	No	No	No	No	No	No
Male	3	3	Permanent	Aga Khan University (nonclinical)	5					No	Unchecked	Unchecked	Unchecked	Unchecked	Unchecked	Unchecked	Unchecked	Unchecked	Unchecked		No			No		No	No	No	No	No	No	No	No
Male		3	Permanent	Aga Khan University (nonclinical)	5					No	Unchecked	Unchecked	Unchecked	Unchecked	Unchecked	Unchecked	Unchecked	Unchecked	Unchecked		Yes	>3 months	Negative	No		No
Male	2	3	Permanent	Aga Khan University (nonclinical)	5					No	Unchecked	Unchecked	Unchecked	Unchecked	Unchecked	Unchecked	Unchecked	Unchecked	Unchecked		Yes	3-4 weeks	Negative	No		No	No	No	No	No	No	No	No
Female	4	3	Permanent	Radiation Oncology	2					Yes	Unchecked	Checked	Unchecked	Checked	Unchecked	Unchecked	Unchecked	Checked	Unchecked		Yes	>3 months	Negative	Yes	>3 months	Yes	No	No	No	No	No	No	No
Male	2	2	Permanent	Medical College	2		Resident			No	Unchecked	Unchecked	Unchecked	Unchecked	Unchecked	Unchecked	Unchecked	Unchecked	Unchecked		No			Yes	1-2 months	No	No	No	No	No	No	No	No
Female	4	3	Permanent	Finance	4					No	Checked	Unchecked	Unchecked	Unchecked	Unchecked	Unchecked	Unchecked	Unchecked	Unchecked		No			Yes	>3 months	No	No	No	Yes	No	No	No	No							26
Female	4	3	Permanent	Finance	4					Yes	Checked	Unchecked	Unchecked	Unchecked	Checked	Unchecked	Unchecked	Unchecked	Unchecked		Yes	3-4 weeks	Positive	Yes	3-4 weeks	No	No	No	No	No	No	No	No
Female	3	2	Permanent	Medical Services	2			Yes		Yes	Checked	Checked	Checked	Checked	Checked	Checked	Checked	Checked	Unchecked		Yes	1-2 months	Positive	No		Yes	No	No	No	No	No	No	No	Yes											ASTHMA,AUTOIMMUNE DISEASE	15
Male	2	3	Permanent	Info. & Comm. Technology	4					No	Unchecked	Unchecked	Unchecked	Unchecked	Unchecked	Unchecked	Unchecked	Unchecked	Unchecked		Yes	>3 months	Negative	No		No	No	No	No	No	No	No	No
Female	4	2	Permanent	Nursing	2					Yes	Unchecked	Unchecked	Unchecked	Checked	Unchecked	Checked	Unchecked	Unchecked	Unchecked		Yes	>3 months	Negative	Yes		No	No	No	No	No	No	No	No
Male	2	2	Permanent	Medical College	5		Other			No	Unchecked	Unchecked	Unchecked	Unchecked	Unchecked	Unchecked	Unchecked	Unchecked	Unchecked					Yes	1-2 weeks	Yes	No	No	No	No	No	No	No
Female	2	3	Permanent	Aga Khan University (nonclinical)	5					No	Unchecked	Unchecked	Unchecked	Unchecked	Unchecked	Unchecked	Unchecked	Unchecked	Unchecked		Yes	1-7 days	Negative	No		Yes	No	No	No	No	No	No	No
Male	3	2	Permanent	Info. & Comm. Technology	4					Yes	Unchecked	Unchecked	Checked	Unchecked	Unchecked	Checked	Unchecked	Unchecked	Unchecked		Yes	1-2 weeks	Positive	Yes	1-2 weeks	No	No	No	No	No	No	No	No
Male	2	3	Permanent	Info. & Comm. Technology	4					No	Unchecked	Unchecked	Unchecked	Unchecked	Unchecked	Unchecked	Unchecked	Unchecked	Unchecked		No			No		No	No	No	No	No	No	No	No
Female	3	3	Permanent	Info. & Comm. Technology	4					No	Unchecked	Unchecked	Unchecked	Unchecked	Unchecked	Unchecked	Unchecked	Unchecked	Unchecked		Yes	1-2 weeks	Negative	No		No	No	No	No	No	No	No	No
Male	2	3	Permanent	Aga Khan University (nonclinical)	5					Yes	Checked	Checked	Unchecked	Checked	Unchecked	Unchecked	Unchecked	Checked	Unchecked		Yes	>3 months	Negative	No		No	No	No	No	No	No	No	No
Female	4	3	Permanent	Finance	4					No	Unchecked	Unchecked	Unchecked	Unchecked	Unchecked	Unchecked	Unchecked	Unchecked	Unchecked					No		Yes	No	No	Yes	No	No	No	No
Male	4	2	Permanent	Medical Services	2			Yes		Yes	Unchecked	Unchecked	Unchecked	Unchecked	Unchecked	Unchecked	Unchecked	Unchecked	Unchecked		Yes	>3 months	Negative	No		Yes	No	No	No	No	No	No	No	Yes											DYSLIPIDEMIA	10
Male	2	3	Permanent	Info. & Comm. Technology	4					No	Unchecked	Unchecked	Unchecked	Unchecked	Unchecked	Unchecked	Unchecked	Unchecked	Unchecked		Yes	1-2 weeks	Negative	Yes	1-2 weeks	No	No	No	No	No	No	No	No
Male	3	2	Permanent	Info. & Comm. Technology	4					Yes	Checked	Unchecked	Unchecked	Checked	Unchecked	Unchecked	Unchecked	Unchecked	Unchecked		Yes	3-4 weeks	Positive	Yes		No	No	No	Yes	No	No	No	No							1
Male	3	3	Permanent	Pathology	3				Phlebotomy	No	Unchecked	Unchecked	Unchecked	Unchecked	Unchecked	Unchecked	Unchecked	Unchecked	Unchecked		No			No		No	No	No	No	No	No	No	No
Female	3	3	Permanent	Dental	2					No	Unchecked	Unchecked	Unchecked	Unchecked	Unchecked	Unchecked	Unchecked	Unchecked	Unchecked		Yes	>3 months	Negative	No		No	No	No	No	No	No	No	No
Female	1	3	Permanent	Medical Services	5			No		Yes	Unchecked	Unchecked	Unchecked	Unchecked	Unchecked	Unchecked	Unchecked	Checked	Unchecked		Yes	1-2 weeks	Negative	No		Yes	No	No	No	No	No	No	No
Male	4	3	Permanent	Pathology	3				Microbiology	No	Unchecked	Unchecked	Unchecked	Unchecked	Unchecked	Unchecked	Unchecked	Unchecked	Unchecked		No			No		No	No	No	No	No	No	No	No
Male	3	3	Permanent	Pathology	3				Phlebotomy	No	Unchecked	Unchecked	Unchecked	Unchecked	Unchecked	Unchecked	Unchecked	Unchecked	Unchecked		Yes	>3 months	Negative	Yes	>3 months	Yes	No	No	No	No	No	No	No	Yes											CHRONIC INFECTION
Male	3	2	Permanent	Facilities Management	4					Yes	Checked	Unchecked	Checked	Unchecked	Unchecked	Checked	Unchecked	Unchecked	Unchecked		Yes	1-7 days	Negative	Yes	>3 months	No	No	No	No	No	No	No	No
Female	2	3	Permanent	Radiation Oncology	2					Yes	Unchecked	Checked	Unchecked	Unchecked	Unchecked	Unchecked	Unchecked	Unchecked	Unchecked		Yes	>3 months	Positive	Yes	1-2 months	Yes	No	No	No	No	No	No	No	Yes											ALLERGIC RHINITIS
Male	4	3	Permanent	Nursing	2					No	Unchecked	Unchecked	Unchecked	Unchecked	Unchecked	Unchecked	Unchecked	Unchecked	Unchecked		No			No		No	Yes	No	Yes	No	No	No						5
Male	3	3	Permanent	Aga Khan University (nonclinical)	5					No	Unchecked	Unchecked	Unchecked	Unchecked	Unchecked	Unchecked	Unchecked	Unchecked	Unchecked					No		No	No	No	No	No	No	No	No
Male	5	2	Permanent	Medical Services	2			Yes		No	Unchecked	Unchecked	Unchecked	Unchecked	Unchecked	Unchecked	Unchecked	Unchecked	Unchecked		No			No		No	No	No	No	No	No	No	No
Male	2	3	Permanent	Info. & Comm. Technology	4					No	Unchecked	Unchecked	Unchecked	Unchecked	Unchecked	Unchecked	Unchecked	Unchecked	Unchecked		Yes	1-2 weeks	Negative	Yes	1-2 weeks	No	No	No	No	No	No	No	No
Female	3	1	Permanent	Radiation Oncology	2					Yes	Unchecked	Unchecked	Unchecked	Unchecked	Unchecked	Unchecked	Unchecked	Unchecked	Checked	MILD SORE THROAT	No			No		No	No	No	No	No	No	No	No	No
Female	2	3	Permanent	Pathology	3				Pathology Admin Office	Yes	Checked	Unchecked	Unchecked	Unchecked	Checked	Unchecked	Unchecked	Checked	Unchecked		Yes	>3 months	Negative	Yes		No	No	No	No	No	No	No	No
Male	3	2	Permanent	Medical Services	3			Yes		No	Unchecked	Unchecked	Unchecked	Unchecked	Unchecked	Unchecked	Unchecked	Unchecked	Unchecked		No			No		No	No	No	No	No	No	No	No
Female	3	2	Permanent	Medical Services	3			Yes		No	Unchecked	Unchecked	Unchecked	Unchecked	Unchecked	Unchecked	Unchecked	Unchecked	Unchecked		Yes	>3 months	Negative	Yes	>3 months	No	No	No	No	No	No	No	No	Yes											LUNG DISEASE
Male	3	3	Permanent	Pathology	3				Histopathology/Cytology	Yes	Unchecked	Checked	Unchecked	Checked	Unchecked	Unchecked	Unchecked	Unchecked	Unchecked		No			Yes	>3 months	No	No	No	No	No	No	No	No
Male	4	2	Permanent	Facilities Management	4					No	Unchecked	Unchecked	Unchecked	Unchecked	Unchecked	Unchecked	Unchecked	Unchecked	Unchecked		No			No		No	No	No	Yes	No	No	No	No
Male	5	2	Permanent	Medical Services	2			Yes		No	Unchecked	Unchecked	Unchecked	Unchecked	Unchecked	Unchecked	Unchecked	Unchecked	Unchecked		Yes	>3 months	Negative	No		No	No	No	No	No	No	No	No
Female	1	3	Permanent	Pathology	3				Histopathology/Cytology	No	Unchecked	Unchecked	Unchecked	Unchecked	Unchecked	Unchecked	Unchecked	Unchecked	Unchecked		No			Yes	3-4 weeks	No	No	No	No	No	No	No	No
Female	3	1	Permanent	Medical College	2		Faculty			No	Unchecked	Unchecked	Unchecked	Unchecked	Unchecked	Unchecked	Unchecked	Unchecked	Unchecked		No			No		No	No	No	No	No	No	No	No
Male	1	3	Permanent	Pathology	3				Microbiology	Yes	Unchecked	Unchecked	Checked	Unchecked	Unchecked	Checked	Checked	Checked	Unchecked		Yes	3-4 weeks	Positive	Yes	3-4 weeks	No	No	No	No	No	No	No	No
Male	3	3	Permanent	Materials Management	4					No	Unchecked	Unchecked	Unchecked	Unchecked	Unchecked	Unchecked	Unchecked	Unchecked	Unchecked		No			No		No	No	No	No	No	No	No	No
Male	3	3	Permanent	Pathology	3				Phlebotomy	No	Unchecked	Unchecked	Unchecked	Unchecked	Unchecked	Unchecked	Unchecked	Unchecked	Unchecked					No		No	No	No	No	No	No	No	No
Male	2	3	Permanent	Pathology	3				Histopathology/Cytology	Yes	Checked	Unchecked	Checked	Unchecked	Unchecked	Unchecked	Unchecked	Unchecked	Unchecked		No			No		No	No	No	No	No	No	No	No
Male	3	2	Permanent	Nursing	2					No	Unchecked	Unchecked	Unchecked	Unchecked	Unchecked	Unchecked	Unchecked	Unchecked	Unchecked		No			No		No
Male	5	2	Permanent	Medical Services	2			Yes		No	Unchecked	Unchecked	Unchecked	Unchecked	Unchecked	Unchecked	Unchecked	Unchecked	Unchecked		No			Yes	1-7 days	Yes	No	No	No	No	No	No	No
Male	2	2	Permanent	Pathology	3				Histopathology/Cytology	No	Unchecked	Unchecked	Unchecked	Unchecked	Unchecked	Unchecked	Unchecked	Unchecked	Unchecked		Yes	>3 months		No		No	No	No	No	No	No	No	No
Female	3	3	Permanent	Pathology	3				Pathology Admin Office	Yes	Unchecked	Unchecked	Unchecked	Unchecked	Unchecked	Unchecked	Unchecked	Unchecked	Unchecked		Yes	3-4 weeks	Positive	No		Yes	No	No	No	No	No	No	No
Male	5	2	Permanent	Nursing	2					No	Checked	Checked	Checked	Checked	Checked	Checked	Checked	Checked	Unchecked		Yes	1-2 months	Negative	Yes	>3 months	No	No	No	Yes	No	No	No	No							22
Female	3	3	Permanent	Pathology	3				Haematology	Yes	Unchecked	Unchecked	Unchecked	Checked	Unchecked	Unchecked	Unchecked	Unchecked	Unchecked		No			Yes	3-4 weeks	Yes	No	No	No	No	No	No	No
Male	3	3	Permanent	Pathology	3				Histopathology/Cytology	No	Unchecked	Unchecked	Unchecked	Unchecked	Unchecked	Unchecked	Unchecked	Unchecked	Unchecked		No			No		No	No	No	No	No	No	No	No
Female	1	3	Permanent	Materials Management	4					No	Unchecked	Unchecked	Unchecked	Unchecked	Unchecked	Checked	Unchecked	Unchecked	Unchecked		No			Yes	>3 months	No	No	No	No	No	No	No	No	Yes											ASTHMA	6
Male		3	Permanent	Materials Management	4					Yes	Checked	Unchecked	Unchecked	Unchecked	Unchecked	Unchecked	Unchecked	Checked	Unchecked		No			Yes		No
Male	3	1	Permanent	Medical College	1		Faculty			Yes	Checked	Checked	Unchecked	Unchecked	Unchecked	Unchecked	Unchecked	Unchecked	Unchecked		Yes	1-2 weeks	Negative			No	No	No	No	No	No	No	No
Male	5	2	Permanent	Pathology	3				Histopathology/Cytology	No	Unchecked	Unchecked	Unchecked	Unchecked	Unchecked	Unchecked	Unchecked	Unchecked	Unchecked					Yes	1-2 weeks	No	Yes		Yes	No		No	No	No	No	No	No	1		1
Female	2	3	Permanent	Medical College	3		Resident			Yes	Checked	Checked	Checked	Checked	Unchecked	Unchecked	Unchecked	Checked	Unchecked		No			Yes	1-2 weeks	No	No	No	No	No	No	No	No
Female	3		Permanent	Pathology	3				Phlebotomy	No	Unchecked	Unchecked	Unchecked	Unchecked	Unchecked	Unchecked	Unchecked	Unchecked	Unchecked		No			No		Yes	No	No	No	No	No	No	No
Female	2	3	Permanent	Pathology	3				Phlebotomy	No	Unchecked	Unchecked	Unchecked	Unchecked	Unchecked	Unchecked	Unchecked	Unchecked	Unchecked		Yes	>3 months	Negative	No		Yes	No	No	No	No	No	No	No
Female	1		Permanent	Pathology	3				Pathology Admin Office	Yes	Unchecked	Checked	Unchecked	Unchecked	Checked	Checked	Unchecked	Unchecked	Unchecked		No			Yes	1-2 weeks	Yes	No	No	No	No	No	No	No	Yes											EPILEPSY
Male	3	1	Permanent	Medical Services	2			Yes		No	Unchecked	Unchecked	Unchecked	Unchecked	Unchecked	Unchecked	Unchecked	Unchecked	Unchecked		Yes	>3 months	Negative	Yes	1-7 days	Yes	No	No	No	No	No	No	No
Male	2	3	Permanent	Medical College	3		Resident			Yes	Checked	Checked	Unchecked	Unchecked	Unchecked	Unchecked	Unchecked	Unchecked	Unchecked		Yes	>3 months	Negative	No		Yes	No	No	No	No	No	No	No
Male	2	2	Permanent	Medical College	3		Resident			No	Unchecked	Unchecked	Unchecked	Unchecked	Unchecked	Unchecked	Unchecked	Unchecked	Unchecked		Yes	>3 months	Negative	No		No	No	No	No	No	No	No	No
Female	2	3	Permanent	Pathology	3				Microbiology	Yes	Checked	Checked	Unchecked	Checked	Checked	Unchecked	Unchecked	Checked	Unchecked		Yes	1-2 weeks	Negative	Yes	>3 months	No	No	No	No	No	No	No	No
Male	2	3	Permanent	Medical Services	3			Yes		Yes	Checked	Unchecked	Unchecked	Unchecked	Unchecked	Checked	Unchecked	Unchecked	Unchecked		Yes	1-7 days	Negative	No		No	No	No	No	No	No	No	No
Male	2	3	Permanent	Medical Services	2			Yes		Yes	Checked	Unchecked	Unchecked	Unchecked	Checked	Checked	Unchecked	Checked	Unchecked		Yes	>3 months	Positive	Yes	>3 months	No	No	No	No	No	No	No	No
Female	2	3	Permanent	Medical Services	3			Yes		Yes	Unchecked	Unchecked	Unchecked	Checked	Unchecked	Unchecked	Unchecked	Unchecked	Unchecked		Yes	>3 months	Negative	No		Yes			No	No	No	No	No
Male	2	2	Permanent	Medical Services	3			Yes		Yes	Unchecked	Unchecked	Unchecked	Checked	Unchecked	Unchecked	Unchecked	Checked	Unchecked		Yes	1-2 months	Negative	Yes	1-2 weeks	No	No	No	No	No	No	No	No
Male	3	2	Permanent	Medical Services	3			Yes		No	Unchecked	Unchecked	Unchecked	Unchecked	Unchecked	Unchecked	Unchecked	Unchecked	Unchecked		Yes	>3 months	Positive	No		No	No	No	No	No	No	No	No
Male	5	2	Permanent	Executive	5					No	Unchecked	Unchecked	Unchecked	Unchecked	Unchecked	Unchecked	Unchecked	Unchecked	Unchecked		Yes	>3 months	Negative	Yes	1-7 days	No	Yes	No	No	No	No	No	No					20
Male	4	1	Permanent	Medical College	2		Faculty			Yes	Checked	Checked	Unchecked	Unchecked	Unchecked	Unchecked	Unchecked	Checked	Unchecked		No			Yes	1-7 days	No	No	No	No	No	No	No	No
Male	5		Permanent	Executive	5					No	Unchecked	Unchecked	Unchecked	Unchecked	Unchecked	Unchecked	Unchecked	Unchecked	Unchecked		Yes	1-2 months	Negative	No		No	No	No	No	No	No	No	No
Female	4	3	Permanent	Pathology	3				Microbiology	No	Unchecked	Unchecked	Unchecked	Unchecked	Unchecked	Unchecked	Unchecked	Unchecked	Unchecked		No			No		Yes	No	No	No	No	No	No	No
Female	1	3	Permanent	Nursing	2					Yes	Checked	Checked	Checked	Unchecked	Unchecked	Unchecked	Unchecked	Unchecked	Unchecked		No			Yes	>3 months	Yes	No	No	No	No	No	No	No	Yes											CHRONIC SINUSITIS
Male	3	2	Permanent	Finance	4					Yes	Checked	Checked	Checked	Checked	Unchecked	Checked	Unchecked	Checked	Unchecked		No			No		No	No	No	No	No	No	No	No
Male	3	3	Permanent	Finance	4					No	Unchecked	Unchecked	Unchecked	Unchecked	Unchecked	Unchecked	Unchecked	Unchecked	Unchecked		Yes	3-4 weeks	Negative	No		No	No	No	No	No	No	No	No
Female	3	3	Permanent	Aga Khan University (nonclinical)	5					No	Unchecked	Unchecked	Unchecked	Unchecked	Unchecked	Unchecked	Unchecked	Unchecked	Unchecked		No			Yes	>3 months	Yes	No	No	No	No	No	No	No
Female	2	3	Permanent	Outreach	2					Yes	Checked	Unchecked	Unchecked	Unchecked	Unchecked	Unchecked	Unchecked	Unchecked	Unchecked		No			No		No	No	No	No	No	No	No	No
Female	4	2	Permanent	Outreach	2					No	Unchecked	Unchecked	Unchecked	Unchecked	Unchecked	Unchecked	Unchecked	Unchecked	Unchecked		No			No		Yes	No	No	No	No	No	No	No
Male	5	2	Permanent	Radiation Oncology	2					Yes	Unchecked	Checked	Checked	Checked	Unchecked	Unchecked	Unchecked	Unchecked	Unchecked		Yes	1-2 months	Negative	No		No	No	No	Yes	No	No	No	No							1
Male	1	3	Permanent	Nursing	2					No	Unchecked	Unchecked	Unchecked	Unchecked	Unchecked	Unchecked	Unchecked	Unchecked	Unchecked		No			Yes	>3 months	No
Female	1	2	Permanent	Nursing	2					No	Unchecked	Unchecked	Unchecked	Unchecked	Unchecked	Unchecked	Unchecked	Unchecked	Unchecked		Yes	3-4 weeks	Negative	No		No	No	No	No	No	No	No	No
Female	4	2	Permanent	Pathology	3				Microbiology	No	Unchecked	Unchecked	Unchecked	Unchecked	Unchecked	Unchecked	Unchecked	Unchecked	Unchecked		Yes	1-2 months	Negative	Yes	3-4 weeks	Yes	Yes	No	Yes	No	No	No	No					3		26
Female	4	2	Permanent	Medical Services	2			Yes		No	Unchecked	Unchecked	Unchecked	Unchecked	Unchecked	Unchecked	Unchecked	Unchecked	Unchecked		Yes	>3 months	Negative	No		No	Yes	No	Yes	No	No	No	No	Yes				4		18					BACKACHE	1
Male	5	2	Permanent	Medical Services	2			Yes		No	Unchecked	Unchecked	Unchecked	Unchecked	Unchecked	Unchecked	Unchecked	Unchecked	Unchecked		No			Yes	1-2 months	No	No	No	No	No	No	No	No
Female	4	3	Permanent	Medical Services	2			Yes		No	Unchecked	Unchecked	Unchecked	Unchecked	Unchecked	Unchecked	Unchecked	Unchecked	Unchecked		No			No		No	No	No	Yes	No	No	No	No							8
Female	2	3	Permanent	Radiation Oncology	2					No	Unchecked	Unchecked	Unchecked	Unchecked	Unchecked	Unchecked	Unchecked	Unchecked	Unchecked		Yes	>3 months	Negative	Yes	>3 months	No	No	No	No	No	No	No	No
Male	1	3	Permanent	Medical College	1		Faculty			Yes	Checked	Checked	Checked	Checked	Unchecked	Unchecked	Checked	Unchecked	Unchecked		No			No		No	No	No	No	No	No	No	No
Male	3	3	Permanent	Info. & Comm. Technology	4					No	Unchecked	Unchecked	Unchecked	Unchecked	Unchecked	Unchecked	Unchecked	Unchecked	Unchecked		No			No		No	No	No	No	No	No	No	No
Female	2	2	Permanent	Info. & Comm. Technology	4					No	Unchecked	Unchecked	Unchecked	Unchecked	Unchecked	Unchecked	Unchecked	Unchecked	Unchecked		No			No		No	No	No	No	No	No	No	No
Male	3	3	Permanent	Medical Services	2			No		Yes	Unchecked	Unchecked	Unchecked	Checked	Unchecked	Unchecked	Unchecked	Unchecked	Unchecked		Yes	3-4 weeks	Negative	Yes	1-2 months	Yes	No	No	No	No	No	No	No
Male	5	1	Permanent	Medical College	2		Faculty			No	Unchecked	Unchecked	Unchecked	Unchecked	Unchecked	Unchecked	Unchecked	Unchecked	Unchecked		Yes	1-2 months	Negative	Yes	1-2 months	Yes	No	No	Yes	No	No	No	No							10
Male	2	3	Permanent	Medical Services	1			Yes		No	Unchecked	Unchecked	Unchecked	Unchecked	Unchecked	Unchecked	Unchecked	Unchecked	Unchecked		No			No		Yes	No	No	No	No	No	No	No
Female	3	3	Permanent	Nursing	2					Yes	Unchecked	Unchecked	Unchecked	Checked	Unchecked	Unchecked	Unchecked	Unchecked	Unchecked		Yes	>3 months	Negative	Yes	3-4 weeks	Yes	No	No	No	No	No	No	No
Female	2	2	Permanent	Marketing & Bus Developmnt	4					No	Unchecked	Unchecked	Unchecked	Unchecked	Unchecked	Unchecked	Unchecked	Unchecked	Unchecked		No			No		No	No	No	No	No	No	No	No
Female	3	3	Permanent	Pathology	3				Microbiology	Yes	Unchecked	Unchecked	Unchecked	Unchecked	Checked	Checked	Unchecked	Unchecked	Unchecked		Yes	1-2 months	Negative	No		No	No	No	No	No	No	No	No	Yes											ASTHMATIC	5
Female	2	3	Permanent	Medical Services	5			No		No	Unchecked	Unchecked	Unchecked	Unchecked	Unchecked	Unchecked	Unchecked	Unchecked	Unchecked		No			Yes	>3 months	No	No	No	Yes	No	No	No	No
Female	1	3	Permanent	Aga Khan University (nonclinical)	5					No	Unchecked	Unchecked	Unchecked	Unchecked	Unchecked	Unchecked	Unchecked	Unchecked	Unchecked		No			Yes	1-2 months	No	No	No	No	No	No	No	No
Male	2		Permanent	Pathology	3				Pathology Admin Office	No	Unchecked	Unchecked	Unchecked	Unchecked	Unchecked	Unchecked	Unchecked	Unchecked	Unchecked		Yes	>3 months	Negative	No		No	No	No	No	Yes	No	No	No								6
Female	3	3	Permanent	Pharmacy	3					Yes	Unchecked	Unchecked	Unchecked	Unchecked	Unchecked	Checked	Unchecked	Checked	Unchecked		No			No		No	No	No	No	No	No	No	No
Female	2	3	Permanent	Pharmacy	3					Yes	Checked	Unchecked	Unchecked	Unchecked	Unchecked	Checked	Checked	Checked	Checked	SORE THROAT, LOSS OF APPETITE	Yes	3-4 weeks	Positive	Yes	3-4 weeks	Yes	No	No	No	No	No	No	No
Female	2	3	Permanent	Medical Services	2			No		Yes	Unchecked	Unchecked	Checked	Unchecked	Unchecked	Unchecked	Unchecked	Checked	Unchecked		No			No		Yes	No	No	No	No	No	No	No
Female	3	3	Permanent	Medical Services	2			No		Yes	Unchecked	Unchecked	Unchecked	Unchecked	Unchecked	Unchecked	Checked	Checked	Unchecked		Yes	>3 months	Positive	Yes	3-4 weeks	Yes	Yes	No	Yes	No	No	No	No					1		5
Male	3	3	Permanent	Medical Services	2			No		Yes	Unchecked	Unchecked	Unchecked	Unchecked	Unchecked	Unchecked	Checked	Checked	Checked		No			No		No	No	No	No	No	No	No	No
Female	3	3	Permanent	Aga Khan University (nonclinical)	5					No	Unchecked	Unchecked	Unchecked	Unchecked	Unchecked	Unchecked	Unchecked	Unchecked	Unchecked		No			Yes	>3 months	No	No	No	No	No	No	No	No
Female	2	2	Permanent	Medical College	5		Other			Yes	Checked	Checked	Checked	Checked	Checked	Checked	Unchecked	Checked	Checked	SORETHROAT	Yes	1-7 days	Negative	Yes	3-4 weeks	No	No	No	No	No	No	No	No
Female	2	2	Permanent	Medical Services	5			No		Yes	Checked	Checked	Unchecked	Checked	Unchecked	Unchecked	Unchecked	Checked	Unchecked		No			No		No	No	No	No	No	No	No	No
Female	2	3	Permanent	Nursing	2					No	Unchecked	Unchecked	Unchecked	Unchecked	Unchecked	Unchecked	Unchecked	Unchecked	Unchecked		No			Yes	1-7 days	Yes	No	No	No	No	No	No	No
Male	1	2	Permanent	Aga Khan University (nonclinical)	5					Yes	Checked	Checked	Checked	Checked	Unchecked	Unchecked	Checked	Unchecked	Unchecked		Yes	3-4 weeks	Negative	No		Yes	No	No	No	No	No	No	No
Male	3	3	Permanent	Aga Khan University (nonclinical)	5					Yes	Unchecked	Unchecked	Unchecked	Unchecked	Checked	Checked	Unchecked	Checked	Unchecked		No			No		No	No	No	No	No	No	No	No
Male	1	3	Permanent	Medical Services	5			No		No	Unchecked	Unchecked	Unchecked	Unchecked	Unchecked	Unchecked	Unchecked	Unchecked	Unchecked		Yes	1-2 months	Positive	No		Yes	No	No	No	No	No	No	No
Female	2	3	Permanent	Aga Khan University (nonclinical)	5					Yes	Checked	Checked	Unchecked	Checked	Unchecked	Checked	Unchecked	Checked	Unchecked		Yes	1-2 months	Negative	No		Yes	No	No	No	No	No	No	No
Male	3	3	Permanent	Rehabilitation Services	3					Yes	Unchecked	Unchecked	Unchecked	Checked	Unchecked	Unchecked	Unchecked	Unchecked	Unchecked		No			Yes	1-2 weeks	Yes	No	No	No	No	No	No	No
Male	3	3	Permanent	Nursing	2					Yes	Unchecked	Checked	Unchecked	Checked	Unchecked	Checked	Unchecked	Checked	Unchecked		Yes	>3 months	Negative	Yes	>3 months	No	No	No	No	No	No	No	No
Female	2	3	Permanent	Aga Khan University (nonclinical)	5					Yes	Checked	Checked	Unchecked	Checked	Unchecked	Unchecked	Unchecked	Unchecked	Unchecked		Yes	1-7 days	Negative	Yes	1-7 days	Yes	No	No	No	No	No	No	No
Male	4	3	Permanent	Aga Khan University (nonclinical)	5					No	Unchecked	Unchecked	Unchecked	Unchecked	Unchecked	Unchecked	Unchecked	Unchecked	Unchecked		Yes	>3 months	Negative	Yes	1-7 days	Yes	No	No	No	No	No	No	No
Female	2	2	Permanent	Medical Services	1			No		No	Unchecked	Unchecked	Unchecked	Unchecked	Unchecked	Unchecked	Unchecked	Unchecked	Unchecked		No			No		Yes	No	No	No	No	No	No	No
Male	3	1	Permanent	Medical College	2		Faculty			No	Unchecked	Unchecked	Unchecked	Unchecked	Unchecked	Unchecked	Unchecked	Unchecked	Unchecked		No			No		No	No	No	No	No	No	No	No
Female	3	3	Permanent	Nursing	1					Yes	Unchecked	Unchecked	Unchecked	Unchecked	Unchecked	Checked	Unchecked	Checked	Unchecked		Yes	>3 months	Negative	Yes	>3 months	Yes	No	No	No	No	No	No	No
Female	4		Permanent	Nursing	2					Yes	Unchecked	Unchecked	Unchecked	Checked	Unchecked	Unchecked	Unchecked	Checked	Checked	STUFFY NOSE	No			Yes	1-2 weeks	Yes	No	No	Yes	No	No	No	No
Female	3	3	Permanent	Nursing	1					No	Unchecked	Unchecked	Unchecked	Unchecked	Unchecked	Unchecked	Unchecked	Unchecked	Unchecked		No			No		Yes	Yes	No	Yes	No	No	No	No					1		13
Female	2	3	Permanent	Dental	2					Yes	Unchecked	Unchecked	Unchecked	Unchecked	Unchecked	Unchecked	Unchecked	Unchecked	Checked	SORE THROAT	No			Yes	1-2 weeks	Yes	No	No	No	No	No	No	No
Female	2	3	Permanent	Medical Services	1			Yes		No	Unchecked	Unchecked	Unchecked	Unchecked	Unchecked	Unchecked	Unchecked	Unchecked	Unchecked		No			Yes	1-7 days	Yes	No	No	No	No	No	No	No
Male	2	3	Permanent	Pathology	3				Phlebotomy	No	Unchecked	Unchecked	Unchecked	Unchecked	Unchecked	Unchecked	Unchecked	Unchecked	Unchecked		No			Yes	>3 months	Yes	No	No	No	No	No	No	No
Female	1	3	Permanent	Finance	4					No	Unchecked	Unchecked	Unchecked	Unchecked	Unchecked	Unchecked	Unchecked	Unchecked	Unchecked		No			Yes	>3 months	Yes	No	No	No	No	No	No	No
Female	2	2	Permanent	Aga Khan University (nonclinical)	5					No	Unchecked	Unchecked	Unchecked	Unchecked	Unchecked	Unchecked	Unchecked	Unchecked	Unchecked		Yes	>3 months	Negative	Yes	3-4 weeks	No	No	No	No	No	No	No	No
Female	2	2	Permanent	Medical Services	1			Yes		Yes	Unchecked	Checked	Unchecked	Checked	Unchecked	Unchecked	Unchecked	Unchecked	Unchecked		No			Yes	1-7 days	Yes	No	No	No	No	No	No	No
Male	3	3	Permanent	Medical Services	5			No		Yes	Unchecked	Unchecked	Unchecked	Unchecked	Unchecked	Unchecked	Unchecked	Unchecked	Checked		No			Yes		No	No	No	No	No	No	No	No	Yes											ASTHMATIC	25
Female	3		Permanent	Nursing	2					Yes	Unchecked	Checked	Unchecked	Checked	Unchecked	Unchecked	Unchecked	Checked	Unchecked		Yes	1-2 months	Negative	No		No	No	No	No	No	No	No	No
Male	4	3	Permanent	Medical Services	1			No		Yes	Unchecked	Unchecked	Unchecked	Unchecked	Unchecked	Unchecked	Unchecked	Unchecked	Unchecked		No			Yes	1-2 weeks	Yes	No	No	Yes	No	No	No	No							20
Male	3	3	Permanent	Info. & Comm. Technology	4					No	Unchecked	Unchecked	Unchecked	Unchecked	Unchecked	Unchecked	Unchecked	Unchecked	Unchecked		Yes	1-2 weeks	Negative	Yes	1-2 weeks	No	No	No	No	No	No	No	No
Female	2	3	Permanent	Nursing	2					No	Unchecked	Unchecked	Unchecked	Unchecked	Unchecked	Unchecked	Unchecked	Unchecked	Unchecked		No			Yes	1-2 weeks	Yes	No	No	No	No	No	No	No
Female	4	3	Permanent	Nursing	2					Yes	Unchecked	Unchecked	Unchecked	Checked	Unchecked	Checked	Unchecked	Checked	Unchecked		Yes	>3 months	Negative	Yes	1-7 days	Yes	No	No	No	No	No	No	No
Female	1	3	Permanent	Nursing	1					No	Unchecked	Unchecked	Unchecked	Unchecked	Unchecked	Unchecked	Unchecked	Unchecked	Unchecked		No			Yes	3-4 weeks	Yes	No	No	No	No	No	No	No
Male	1	3	Permanent	Pathology	3				Phlebotomy	No	Unchecked	Unchecked	Unchecked	Unchecked	Unchecked	Unchecked	Unchecked	Unchecked	Unchecked		Yes	>3 months	Positive	Yes	1-2 months	No	No	No	No	No	No	No	No
Female	1	3	Permanent	Medical Services	1			Yes		Yes	Unchecked	Checked	Unchecked	Unchecked	Unchecked	Checked	Unchecked	Checked	Unchecked		No			Yes	1-7 days	Yes	No	No	No	No	No	No	Yes											2
Male	1	3	Permanent	Medical Services	1			Yes		Yes	Checked	Unchecked	Checked	Checked	Unchecked	Checked	Unchecked	Checked	Unchecked		Yes	>3 months	Negative	No		Yes	No	No	No	No	No	No	No
Female	3	3	Permanent	Medical Services	2			No		No	Unchecked	Unchecked	Unchecked	Unchecked	Unchecked	Unchecked	Unchecked	Unchecked	Unchecked		No			Yes	3-4 weeks	No	No	No	Yes	No	No	No	No							10
Female	2	3	Permanent	Nursing	2					No	Unchecked	Unchecked	Unchecked	Unchecked	Unchecked	Unchecked	Unchecked	Unchecked	Unchecked		Yes	>3 months	Negative	No		Yes	No	No	No	No	No	No	No
Female	2	3	Permanent	Medical Services	1			Yes		Yes	Unchecked	Unchecked	Unchecked	Unchecked	Unchecked	Checked	Unchecked	Unchecked	Checked	SORE THROAT	Yes	>3 months	Negative	Yes	1-7 days	Yes	No	No	No	No	No	No	No
Male	2	3	Permanent	Info. & Comm. Technology	4					No	Unchecked	Unchecked	Unchecked	Unchecked	Unchecked	Unchecked	Unchecked	Unchecked	Unchecked		Yes	1-2 weeks	Negative	Yes	1-2 weeks	No	No	No	No	No	No	No	No
Female	3	2	Permanent	Finance	4					No	Unchecked	Unchecked	Unchecked	Unchecked	Unchecked	Unchecked	Unchecked	Unchecked	Unchecked		No			No		Yes	No	No	No	No	No	No	No
Male	3	3	Permanent	Medical College	5		Other			No	Unchecked	Unchecked	Unchecked	Unchecked	Unchecked	Unchecked	Unchecked	Unchecked	Unchecked		No			No		Yes	No	No	No	No	No	No	No
Male	2	3	Permanent	Pathology	3				Phlebotomy	No	Unchecked	Unchecked	Unchecked	Unchecked	Unchecked	Unchecked	Unchecked	Unchecked	Unchecked		No			No		No	No	No	No	No	No	No	No
Male	3	2	Permanent	Nursing	2					Yes	Unchecked	Checked	Unchecked	Unchecked	Unchecked	Unchecked	Unchecked	Unchecked	Unchecked		No			No		Yes	No	No	No	No	No	No	No
Female	2	3	Permanent	Marketing & Bus Developmnt	4					Yes	Checked	Unchecked	Unchecked	Checked	Unchecked	Unchecked	Unchecked	Checked	Unchecked		No			No		No	No	No	No	No	No	No	No
Female	3	3	Permanent	Aga Khan University (nonclinical)	5					Yes	Checked	Checked	Checked	Checked	Unchecked	Checked	Unchecked	Unchecked	Unchecked		No			No		No	No	No	No	No	No	No	No	Yes											SINUSITIS	3
Female	2	3	Permanent	Nursing	2					No	Unchecked	Unchecked	Unchecked	Unchecked	Unchecked	Unchecked	Unchecked	Unchecked	Unchecked		Yes	>3 months	Positive	No		No	No	No	No	No	No	No	No
Female	3		Permanent	Medical Services	2			No		No	Unchecked	Unchecked	Unchecked	Unchecked	Unchecked	Unchecked	Unchecked	Unchecked	Unchecked		No			No		No	No	No	No	No	No	No	No
Female	1	2	Permanent	Medical College	5		Resident			Yes	Unchecked	Unchecked	Unchecked	Unchecked	Unchecked	Unchecked	Unchecked	Checked	Unchecked		Yes	>3 months	Negative	Yes	1-2 months	No	No	No	No	No	No	No	No
Female	3	3	Permanent	Medical College	5		Other			Yes	Checked	Unchecked	Unchecked	Unchecked	Unchecked	Unchecked	Unchecked	Unchecked	Unchecked		Yes	>3 months	Negative	No		No	Yes	No	Yes	No	No	No	No					1		1
Female	1	3	Permanent	Medical Services	2			No		Yes	Unchecked	Unchecked	Unchecked	Unchecked	Unchecked	Unchecked	Unchecked	Checked	Unchecked		No			No		No	No	No	No	No	No	No	No
Female	3	3	Permanent	Pathology	3				Pathology Admin Office	No	Unchecked	Unchecked	Unchecked	Unchecked	Unchecked	Unchecked	Unchecked	Unchecked	Unchecked		Yes	>3 months	Negative	No		Yes	No	No	No	No	Yes	No	No									3
Female	3	3	Permanent	Medical Services	5			No		Yes	Checked	Unchecked	Unchecked	Unchecked	Unchecked	Checked	Unchecked	Checked	Unchecked		Yes	>3 months	Negative	No		No	No	No	Yes	No	No	No	No
Female	2	2	Permanent	Medical Services	2			No		No	Unchecked	Unchecked	Unchecked	Unchecked	Unchecked	Unchecked	Unchecked	Unchecked	Unchecked		Yes	>3 months	Negative	No		No	No	No	No	No	No	No	No
Female	2	3	Permanent	Executive	5					No	Unchecked	Unchecked	Unchecked	Unchecked	Unchecked	Unchecked	Unchecked	Unchecked	Unchecked		Yes	1-7 days	Negative	Yes	1-7 days	No	No	No	No	No	No	No	No
Female	4	3	Permanent	Medical Services	2			No		No	Unchecked	Unchecked	Unchecked	Unchecked	Unchecked	Unchecked	Unchecked	Unchecked	Unchecked		No			Yes	1-2 months	Yes	No	No	No	No	No	No	No
Female	4	2	Permanent	Nursing	1					Yes	Checked	Checked	Unchecked	Checked	Checked	Checked	Unchecked	Unchecked	Unchecked		Yes	>3 months	Negative	Yes	1-7 days	Yes	No	No	No	Yes	No	No	No								4
Male	5	3	Permanent	Nursing	1					Yes	Checked	Unchecked	Checked	Unchecked	Unchecked	Unchecked	Unchecked	Checked	Unchecked		Yes	1-2 weeks	Negative	No		Yes	No	No	No	No	No	No	No
Male	2	2	Permanent	Medical Services	2			Yes		Yes	Unchecked	Unchecked	Unchecked	Unchecked	Unchecked	Unchecked	Unchecked	Checked	Checked	SORE THROAT	Yes	1-7 days	Negative	Yes	1-7 days	Yes	No	No	No	No	No	No	No	Yes											GOUT
Female	3		Permanent	Dental	2					No	Unchecked	Unchecked	Unchecked	Unchecked	Unchecked	Unchecked	Unchecked	Unchecked	Unchecked		Yes	>3 months	Negative	No		No	No	No	Yes	No	No	No	No							5
Male	3	3	Permanent	Medical Services	5			No		Yes	Unchecked	Unchecked	Unchecked	Unchecked	Unchecked	Checked	Unchecked	Checked	Checked	TONSILITIS	No			Yes	3-4 weeks	Yes	No	No	No	No	No	No	No
Female	3	2	Permanent	Pharmacy	3					Yes	Checked	Unchecked	Unchecked	Unchecked	Unchecked	Unchecked	Unchecked	Unchecked	Unchecked		No			No		Yes	No	No	No	No	No	No	No
Male	3	3	Permanent	Aga Khan University (nonclinical)	5					No	Unchecked	Unchecked	Unchecked	Unchecked	Unchecked	Unchecked	Unchecked	Unchecked	Unchecked		Yes	>3 months	Negative	Yes	>3 months	No	No	No	No	No	No	No	No
Male	1	2	Permanent	Medical College	2		Resident			Yes	Checked	Unchecked	Checked	Unchecked	Unchecked	Unchecked	Unchecked	Unchecked	Unchecked		Yes	1-7 days	Negative	Yes	3-4 weeks	Yes	No	No	No	No	No	No	No
Female	2	2	Permanent	Nursing	1					Yes	Checked	Checked	Unchecked	Unchecked	Checked	Unchecked	Unchecked	Unchecked	Unchecked		Yes	>3 months	Negative	Yes	1-7 days	No	No	No	No	No	No	No	No
Female	3	2	Permanent	Medical Services	2			No		Yes	Unchecked	Checked	Unchecked	Unchecked	Unchecked	Unchecked	Unchecked	Checked	Unchecked		Yes	1-2 weeks	Negative	Yes	1-2 weeks	Yes	No	No	No	No	No	No	No
Female	4	2	Permanent	Medical Services	2			Yes		Yes	Unchecked	Checked	Unchecked	Checked	Unchecked	Unchecked	Unchecked	Checked	Unchecked		Yes	>3 months	Negative	Yes	1-7 days	Yes	No	No	No	No	No	No	No
Female	1	2	Permanent	Medical Services	2			Yes		Yes	Unchecked	Unchecked	Unchecked	Unchecked	Unchecked	Checked	Unchecked	Checked	Unchecked		No			Yes	1-2 months	Yes	No	No	No	No	No	No	No
Female	2	3	Permanent	Nursing	2					No	Unchecked	Unchecked	Unchecked	Unchecked	Unchecked	Unchecked	Unchecked	Unchecked	Unchecked		No			Yes	1-7 days	No	No	No	No	No	No	No	No
Female	2	2	Permanent	Dental	2					Yes	Checked	Unchecked	Unchecked	Unchecked	Unchecked	Unchecked	Unchecked	Checked	Unchecked		Yes	1-7 days	Negative	Yes	3-4 weeks	No	No	No	No	No	No	No	No	Yes											MINOR THALLESEMIA
Male	4	2	Permanent	Rehabilitation Services	3					Yes	Checked	Checked	Unchecked	Unchecked	Unchecked	Unchecked	Unchecked	Checked	Unchecked		Yes	>3 months	Negative	Yes	1-7 days	No	No	No	No	No	No	No	No
Female	3	2	Permanent	Medical College	2		Faculty			No	Unchecked	Unchecked	Unchecked	Unchecked	Unchecked	Unchecked	Unchecked	Unchecked	Unchecked		Yes	3-4 weeks	Negative	Yes	1-7 days	No	No	No	No	No	No	No	No
Female	2	3	Permanent	Nursing	1					Yes	Checked	Unchecked	Unchecked	Checked	Unchecked	Checked	Unchecked	Checked	Unchecked		Yes	1-2 months	Negative	Yes	1-7 days	Yes	No	No	No	No	No	No	No
Female	3	3	Permanent	Aga Khan University (nonclinical)	5					Yes	Unchecked	Checked	Checked	Unchecked	Unchecked	Checked	Unchecked	Checked	Unchecked		Yes	>3 months	Negative	Yes	>3 months	Yes	No	No	Yes	No	No	No	No							6
Male	3	2	Permanent	Pathology	3				Phlebotomy	Yes	Checked	Unchecked	Unchecked	Unchecked	Unchecked	Checked	Unchecked	Checked	Unchecked		No			Yes	3-4 weeks	Yes	No	No	No	No	No	No	No
Male	3	2	Permanent	Finance	4					Yes	Unchecked	Unchecked	Unchecked	Unchecked	Unchecked	Unchecked	Unchecked	Unchecked	Unchecked		Yes	1-7 days	Negative	No		No	No	No	No	No	No	No	No
Male	3	2	Permanent	Outreach	2					No	Unchecked	Unchecked	Unchecked	Unchecked	Unchecked	Unchecked	Unchecked	Unchecked	Unchecked		Yes	>3 months	Negative	No		No	No	No	Yes	No	No	No	No							10
Male	3	3	Permanent	Facilities Management	4					No	Unchecked	Unchecked	Unchecked	Unchecked	Unchecked	Unchecked	Unchecked	Unchecked	Unchecked		Yes	1-2 months	Negative	Yes	>3 months	No	No	No	No	No	No	No	No
Female	2	3	Permanent	Nursing	1					Yes	Checked	Checked	Unchecked	Checked	Unchecked	Unchecked	Unchecked	Unchecked	Unchecked		No			No		Yes	No	No	No	No	No	No	No
Female	2	3	Permanent	Pharmacy	3					No	Unchecked	Unchecked	Unchecked	Unchecked	Unchecked	Unchecked	Unchecked	Unchecked	Unchecked		Yes	>3 months	Negative	No		Yes	No	No	No	No	No	No	No
Female	2	3	Permanent	Pharmacy	3					No	Unchecked	Unchecked	Unchecked	Unchecked	Unchecked	Unchecked	Unchecked	Unchecked	Unchecked		Yes	>3 months	Negative	Yes	1-2 weeks	Yes	No	No	No	No	No	No	No
Female	1	3	Permanent	Medical College	5		Other			No	Unchecked	Unchecked	Unchecked	Unchecked	Unchecked	Unchecked	Unchecked	Unchecked	Unchecked		No			No		No	No	No	No	No	No	No	No
Female	2		Permanent	Materials Management	4					Yes	Unchecked	Checked	Unchecked	Unchecked	Unchecked	Checked	Unchecked	Unchecked	Unchecked		No			No		No	No	No	No	No	No	No	No
Female	2	3	Permanent	Pharmacy	3					Yes	Unchecked	Unchecked	Unchecked	Checked	Unchecked	Checked	Unchecked	Checked	Unchecked		Yes	1-2 months	Negative	Yes	3-4 weeks	No	No	No	No	No	No	No	No
Female	2	3	Permanent	Pharmacy	3					No	Unchecked	Unchecked	Unchecked	Unchecked	Unchecked	Unchecked	Unchecked	Unchecked	Unchecked		No			Yes	>3 months	Yes	No	No	No	No	No	No	No
Female	2	3	Permanent	Pharmacy	3					No	Unchecked	Unchecked	Unchecked	Unchecked	Unchecked	Unchecked	Unchecked	Unchecked	Unchecked		Yes	1-2 weeks	Negative	No		Yes	No	No	No	No	No	No	No
Male	2	3	Permanent	Diagnostic Imaging	3					Yes	Checked	Checked	Unchecked	Checked	Checked	Checked	Unchecked	Checked	Unchecked		Yes	>3 months	Negative	Yes	>3 months	Yes	No	No	No	No	No	No	No
Male	2	2	Permanent	Radiation Oncology	2					No	Unchecked	Unchecked	Unchecked	Unchecked	Unchecked	Unchecked	Unchecked	Unchecked	Unchecked		Yes	1-2 months	Negative	No		No	No	No	No	No	No	No	No
Male	3	3	Permanent	Pathology	3				Phlebotomy	No	Unchecked	Unchecked	Unchecked	Unchecked	Unchecked	Unchecked	Unchecked	Unchecked	Unchecked		No			Yes	1-2 months	No	No	No	No	No	No	No	No
Male	2	3	Permanent	Nursing	2					Yes	Unchecked	Unchecked	Checked	Unchecked	Unchecked	Checked	Checked	Unchecked	Unchecked		Yes	1-2 months	Positive	No		Yes	No	No	No	No	No	No	No
Male	3	2	Permanent	Materials Management	4					No	Unchecked	Unchecked	Unchecked	Unchecked	Unchecked	Unchecked	Unchecked	Unchecked	Unchecked		No			No		No	No	No	No	No	No	No	No
Female	2	3	Permanent	Outreach	2					Yes	Unchecked	Checked	Checked	Unchecked	Unchecked	Checked	Unchecked	Checked	Unchecked		No			Yes	>3 months	No	No	No	No	No	No	No	No
Female	2	1	Permanent	Outreach	2					Yes	Checked	Checked	Checked	Unchecked	Unchecked	Checked	Unchecked	Checked	Unchecked		No			No		No	No	No	No	No	No	No	No
Male	2	3	Permanent	Pharmacy	3					Yes	Unchecked	Unchecked	Unchecked	Checked	Unchecked	Unchecked	Unchecked	Unchecked	Unchecked		No			No		Yes	No	No	No	No	No	No	No
Male	3	2	Permanent	Aga Khan University (nonclinical)	5					Yes	Unchecked	Unchecked	Checked	Unchecked	Unchecked	Unchecked	Unchecked	Unchecked	Checked		Yes	>3 months	Negative	No		No	No	No	No	No	No	No	No
Female	2	3	Permanent	Materials Management	4					Yes	Unchecked	Checked	Unchecked	Checked	Unchecked	Unchecked	Unchecked	Checked	Unchecked		Yes	>3 months	Negative	Yes	1-2 months	No	No	No	No	No	No	No	No
Male	5	2	Permanent	Medical College	5		Other			Yes	Unchecked	Unchecked	Unchecked	Unchecked	Unchecked	Unchecked	Unchecked	Checked	Unchecked		Yes	3-4 weeks	Negative	Yes	1-2 weeks	No	No	No	No	No	No	No	No
Male	2	3	Permanent	Rehabilitation Services	3					Yes	Checked	Checked	Unchecked	Checked	Unchecked	Checked	Unchecked	Unchecked	Unchecked		No			Yes	1-2 weeks	Yes	No	No	No	No	No	No	No
Female	3	3	Permanent	Human Resources	4					No	Unchecked	Unchecked	Unchecked	Unchecked	Unchecked	Unchecked	Unchecked	Unchecked	Unchecked		Yes	1-2 weeks	Negative	No		No	No	No	No	No	No	No	No
Male	2	2	Permanent	Aga Khan University (nonclinical)	5					No	Unchecked	Unchecked	Unchecked	Unchecked	Unchecked	Unchecked	Unchecked	Unchecked	Unchecked		No			Yes	3-4 weeks	No	No	No	No	No	No	No	No
Female	2	3	Permanent	Aga Khan University (nonclinical)	5					Yes	Unchecked	Checked	Unchecked	Unchecked	Checked	Checked	Unchecked	Unchecked	Unchecked		Yes	>3 months	Negative	Yes	1-7 days	Yes	No	No	No	No	No	No	No
Female	4	2	Permanent	Pharmacy	3					Yes	Checked	Unchecked	Unchecked	Unchecked	Unchecked	Unchecked	Unchecked	Checked	Unchecked		No			Yes	>3 months	No	No	No	No	No	No	No	No
Male	2	3	Permanent	Medical College	3		Resident			No	Unchecked	Unchecked	Unchecked	Unchecked	Unchecked	Unchecked	Unchecked	Unchecked	Unchecked		No			Yes	>3 months	No	No	No	No	No	No	No	No
Female	2	3	Permanent	Pharmacy	3					Yes	Unchecked	Unchecked	Unchecked	Unchecked	Unchecked	Unchecked	Unchecked	Checked	Unchecked		Yes	>3 months	Negative	Yes	1-2 months	No	No	No	No	No	No	No	No
Female	1	3	Permanent	Pathology	3				Microbiology	No	Unchecked	Unchecked	Unchecked	Unchecked	Unchecked	Unchecked	Unchecked	Unchecked	Unchecked		Yes	>3 months	Positive	Yes	1-7 days	Yes	No	No	No	No	No	No	No
Female	3	2	Permanent	Nursing	2					Yes	Checked	Checked	Unchecked	Checked	Unchecked	Checked	Unchecked	Checked	Unchecked		Yes	1-2 months	Negative	Yes	1-2 months	Yes	No	No	No	No	No	No	No	Yes											ALLERGIES	1
Female	3	2	Permanent	Nursing	2					No	Unchecked	Unchecked	Unchecked	Unchecked	Unchecked	Unchecked	Unchecked	Unchecked	Unchecked		No			No		Yes	No	No	No	No	No	No	No
Male	3	3	Permanent	Pathology	3				Microbiology	No	Unchecked	Unchecked	Unchecked	Unchecked	Unchecked	Unchecked	Unchecked	Unchecked	Unchecked		No			Yes	1-7 days	Yes	No	No	No	No	No	No	No
Male	2		Permanent	Pharmacy	3					Yes	Unchecked	Checked	Checked	Checked	Unchecked	Checked	Checked	Unchecked	Unchecked		Yes	3-4 weeks	Positive	Yes	1-7 days	Yes	No	No	No	No	No	No	No
Female	2	3	Permanent	Pharmacy	3					No	Unchecked	Unchecked	Unchecked	Unchecked	Unchecked	Unchecked	Unchecked	Unchecked	Unchecked		No			No		No	No	No	No	No	No	No	No
Male	2	3	Permanent	Aga Khan University (nonclinical)	5					No	Unchecked	Unchecked	Unchecked	Unchecked	Unchecked	Unchecked	Unchecked	Unchecked	Unchecked		No			Yes	3-4 weeks	Yes	No	No	No	No	No	No	No
Male	2		Permanent	Medical College	3		Resident			No	Unchecked	Unchecked	Unchecked	Unchecked	Unchecked	Unchecked	Unchecked	Unchecked	Unchecked		No			No		No	No	No	No	No	No	No	No
Female	2	3	Permanent	Pharmacy	3					No	Unchecked	Unchecked	Unchecked	Unchecked	Unchecked	Unchecked	Unchecked	Unchecked	Unchecked		No			Yes	1-2 weeks	No	No	No	No	No	No	No	No
Female	3	2	Permanent	Pharmacy	3					No	Unchecked	Unchecked	Unchecked	Unchecked	Unchecked	Unchecked	Unchecked	Unchecked	Unchecked		No			Yes	1-2 weeks	No	No	No	No	No	No	No	No
Female	2	3	Permanent	Medical College	3		Resident			No	Unchecked	Unchecked	Unchecked	Unchecked	Unchecked	Unchecked	Unchecked	Unchecked	Unchecked		No			No		No	No	No	No	No	No	No	No
Male	4	3	Permanent	Aga Khan University (nonclinical)	5					No	Unchecked	Unchecked	Unchecked	Unchecked	Unchecked	Unchecked	Unchecked	Unchecked	Unchecked		No			No		No	No	No	No	No	No	No	No
Male	1	3	Permanent	Nursing	2					Yes	Unchecked	Unchecked	Unchecked	Checked	Unchecked	Unchecked	Unchecked	Unchecked	Unchecked		Yes	>3 months	Negative	No		No	No	No	No	No	No	No	No
Male	5		Permanent	Medical College	2		Faculty			No	Unchecked	Unchecked	Unchecked	Unchecked	Unchecked	Unchecked	Unchecked	Unchecked	Unchecked		Yes	1-2 weeks	Negative	Yes	1-7 days	No	No	No	No	No	No	No	No
Male	3	2	Permanent	Medical College	1		Faculty			Yes	Unchecked	Unchecked	Unchecked	Checked	Unchecked	Unchecked	Unchecked	Checked	Unchecked		No			No		No	No	No	No	No	No	No	No
Female	2		Permanent	Medical College	3		Resident			Yes	Checked	Checked	Unchecked	Checked	Unchecked	Checked	Checked	Unchecked	Unchecked		Yes	1-2 weeks	Positive	Yes	1-2 weeks	No	No	No	No	No	No	No	No
Female	4	3	Permanent	Aga Khan University (nonclinical)	5					Yes	Checked	Checked	Unchecked	Unchecked	Unchecked	Unchecked	Unchecked	Unchecked	Unchecked		Yes	>3 months	Positive	Yes	>3 months	Yes	No	No	Yes	No	No	No	No							20
Male	3	2	Permanent	Aga Khan University (nonclinical)	5					No	Unchecked	Unchecked	Unchecked	Unchecked	Unchecked	Unchecked	Unchecked	Unchecked	Unchecked		No			No		No	No	No	No	No	No	No	No
Female	3	2	Permanent	Aga Khan University (nonclinical)	5					Yes	Unchecked	Unchecked	Unchecked	Unchecked	Unchecked	Unchecked	Unchecked	Checked	Unchecked		No			No		No	No	No	No	No	No	No	No
Male	6	2	Permanent	Medical College	2		Faculty			No	Unchecked	Unchecked	Unchecked	Unchecked	Unchecked	Unchecked	Unchecked	Unchecked	Unchecked		Yes	3-4 weeks	Negative	No		No	No	No	No	No	No	No	No
Female	4	2	Permanent	Medical Services	2			Yes		Yes	Unchecked	Checked	Unchecked	Unchecked	Unchecked	Checked	Unchecked	Unchecked	Unchecked		No			Yes	>3 months	Yes	No	No	Yes	No	No	No	No							2
Female	3	3	Permanent	Aga Khan University (nonclinical)	5					Yes	Unchecked	Checked	Unchecked	Unchecked	Unchecked	Checked	Unchecked	Checked	Unchecked		No			Yes	>3 months	Yes	No	No	No	No	No	No	No	Yes											FIBRIODS	3
Male	5	2	Permanent	Medical College	1		Faculty			Yes	Unchecked	Unchecked	Unchecked	Checked	Unchecked	Unchecked	Unchecked	Unchecked	Unchecked		Yes	1-2 months	Negative	No		No	No	No	No	No	No	No	No	Yes											ANGIODEMA
Male	4	2	Permanent	Medical College	1		Faculty			Yes	Unchecked	Checked	Unchecked	Checked	Unchecked	Unchecked	Unchecked	Unchecked	Unchecked		No			No		Yes	No	No	No	No	No	No	No
Female	4		Permanent	Nursing	2					No	Unchecked	Unchecked	Unchecked	Unchecked	Unchecked	Unchecked	Unchecked	Unchecked	Unchecked		No			No		No	No	No	No	No	No	No	No
Female	2		Permanent	Medical College	2		Resident			Yes	Unchecked	Checked	Unchecked	Unchecked	Unchecked	Checked	Unchecked	Checked	Unchecked		Yes	>3 months	Negative	No		Yes	No	No	No	No	No	No	No
Male	2	3	Permanent	Pathology	3				Pathology Admin Office	No	Unchecked	Unchecked	Unchecked	Unchecked	Unchecked	Unchecked	Unchecked	Unchecked	Unchecked		Yes	1-2 months	Negative	Yes	3-4 weeks	No	No	No	No	No	No	No	No
Female	2	3	Permanent	Nursing	2					Yes	Unchecked	Unchecked	Unchecked	Checked	Unchecked	Unchecked	Unchecked	Checked	Unchecked		No			Yes	1-2 months	Yes	No	No	No	No	No	No	No	Yes											HEPATITIS B	20
Male	4		Permanent	Nursing	1					Yes	Checked	Unchecked	Unchecked	Checked	Unchecked	Unchecked	Unchecked	Unchecked	Unchecked		Yes	>3 months	Negative	No		Yes	No	No	No	Yes	No	No	No
Female	2	3	Permanent	Nursing	2					No	Unchecked	Unchecked	Unchecked	Unchecked	Unchecked	Unchecked	Unchecked	Unchecked	Unchecked		Yes	>3 months	Negative	Yes	1-7 days	Yes	No	No	No	No	No	No	No	Yes	Yes										MIGRAINES	2	GASTRITIS	3
Male	2		Permanent	Human Resources	4					Yes	Unchecked	Checked	Unchecked	Checked	Checked	Unchecked	Unchecked	Unchecked	Unchecked		Yes	>3 months	Negative	Yes	>3 months	Yes	No	No	No	No	No	No	No
Male	4		Permanent	Info. & Comm. Technology	4					No	Unchecked	Unchecked	Unchecked	Unchecked	Unchecked	Unchecked	Unchecked	Unchecked	Unchecked		Yes	1-2 weeks	Negative	No		No		No	No	Yes	No	Yes	No								1		1
Female	2		Permanent	Nursing	1					Yes	Unchecked	Checked	Unchecked	Unchecked	Unchecked	Checked	Unchecked	Checked	Unchecked		No			Yes	1-7 days	Yes	No	No	No	No	No	No	No
Female	2	3	Permanent	Aga Khan University (nonclinical)	5					No	Unchecked	Unchecked	Unchecked	Unchecked	Unchecked	Unchecked	Unchecked	Unchecked	Unchecked		No			No		No	No	No	No	No	No	No	No
Female	3	3	Permanent	Nursing	1					Yes	Checked	Checked	Unchecked	Unchecked	Checked	Unchecked	Unchecked	Unchecked	Unchecked		No			No		Yes	No	No	No	No	No	No	No
Male	3	3	Permanent	Info. & Comm. Technology	4					No	Unchecked	Unchecked	Unchecked	Unchecked	Unchecked	Unchecked	Unchecked	Unchecked	Unchecked		No			Yes	1-2 months	No	No	No	No	No	No	No	No
Male	3	3	Permanent	Aga Khan University (nonclinical)	5					Yes	Checked	Unchecked	Unchecked	Checked	Unchecked	Unchecked	Unchecked	Unchecked	Unchecked		Yes	1-7 days	Negative	No		Yes	No	No	No	No	No	No	No
Female	3	3	Permanent	Medical College	5		Other			No	Unchecked	Unchecked	Unchecked	Unchecked	Unchecked	Unchecked	Unchecked	Unchecked	Unchecked		No			No		No	No	No	No	No	No	No	No
Female		3	Permanent	Medical Services	2			No		Yes	Unchecked	Checked	Unchecked	Checked	Unchecked	Unchecked	Unchecked	Checked	Unchecked		No			No		Yes	No	No	No	No	No	No	No
Male	2	2	Permanent	Medical College	2		Faculty			Yes	Checked	Unchecked	Unchecked	Checked	Unchecked	Unchecked	Unchecked	Unchecked	Unchecked		Yes	1-2 months	Negative	No		No	No	No	No	No	No	No	No
Female	3	3	Permanent	Nursing	2					Yes	Unchecked	Unchecked	Unchecked	Unchecked	Unchecked	Unchecked	Unchecked	Unchecked	Checked	SORE THROAT	No			Yes	1-2 months	No	No	No	No	No	No	No	No
Female	2	3	Permanent	Medical College	1		Faculty			No	Unchecked	Unchecked	Unchecked	Unchecked	Unchecked	Unchecked	Unchecked	Unchecked	Unchecked		No			Yes	1-2 months	No	No	No	No	No	No	No	No
Male	4	3	Permanent	Medical Services	4			No		No	Unchecked	Unchecked	Unchecked	Unchecked	Unchecked	Unchecked	Unchecked	Unchecked	Unchecked		No			No		No	No	No	No	No	No	No	No
Male	1	3	Permanent	Nursing	2					No	Unchecked	Unchecked	Unchecked	Unchecked	Unchecked	Unchecked	Unchecked	Unchecked	Unchecked		No			No		Yes	Yes	No	No	No	No	No	No					3
Male	2	2	Permanent	Medical College	1		Resident			Yes	Unchecked	Checked	Unchecked	Checked	Unchecked	Unchecked	Checked	Unchecked	Unchecked		Yes	>3 months	Negative	Yes	3-4 weeks	Yes	No	No	No	No	No	No	No
Male	2	3	Permanent	Diagnostic Imaging	3					No	Unchecked	Unchecked	Unchecked	Unchecked	Unchecked	Unchecked	Unchecked	Unchecked	Unchecked		Yes	>3 months	Negative	No		Yes	No	No	No	No	No	No	No
Female	3	3	Permanent	Nursing	2					Yes	Unchecked	Unchecked	Unchecked	Checked	Unchecked	Checked	Unchecked	Checked	Unchecked		No			No		Yes	No	No	No	No	No	No	No	Yes											FIBROMYALGIA	10
Male	4	3	Permanent	Info. & Comm. Technology	4					No	Unchecked	Unchecked	Unchecked	Unchecked	Unchecked	Unchecked	Unchecked	Unchecked	Unchecked		No			No		No	No	No	Yes	No	No	No	No							3
Female	1	3	Permanent	Medical Services	2			Yes		No	Unchecked	Unchecked	Unchecked	Unchecked	Unchecked	Unchecked	Unchecked	Unchecked	Unchecked		No			No		Yes	No	No	No	No	No	No	No
Male	1	3	Permanent	Medical Services	2			Yes		No	Unchecked	Unchecked	Unchecked	Unchecked	Unchecked	Unchecked	Unchecked	Unchecked	Unchecked		Yes	1-2 months	Negative	Yes	1-2 months	Yes	No	No	No	No	No	No	No
Female	4	3	Contract			HouseKeeping				Yes	Unchecked	Unchecked	Unchecked	Unchecked	Unchecked	Checked	Unchecked	Unchecked	Unchecked		Yes	1-7 days	Negative	Yes	>3 months	No	No	No	No	No	No	No	No	Yes											ASTHMA	20
Female	4	3	Permanent	Nursing	2					No	Unchecked	Unchecked	Unchecked	Unchecked	Unchecked	Unchecked	Unchecked	Unchecked	Unchecked		No			Yes	1-7 days	Yes	No	No	Yes	No	No	Yes	No							5			5
Female	1	3	Permanent	Nursing	2					Yes	Unchecked	Unchecked	Unchecked	Checked	Unchecked	Unchecked	Unchecked	Unchecked	Unchecked		Yes	>3 months	Negative	Yes	1-7 days	Yes	No	No	No	No	No	No	No
Male	3	3	Permanent	Medical Services	2			No		No	Unchecked	Unchecked	Unchecked	Unchecked	Unchecked	Unchecked	Unchecked	Unchecked	Unchecked		No			Yes	1-7 days	Yes	No	No	Yes	No	No	No	No							10
Male	3	3	Permanent	Facilities Management	4					Yes	Unchecked	Checked	Unchecked	Unchecked	Unchecked	Unchecked	Unchecked	Unchecked	Unchecked		Yes	1-2 months	Negative	No		No	No	No	No	No	No	No	No
Female	4	2	Permanent	Medical College	1		Faculty			No	Unchecked	Unchecked	Unchecked	Unchecked	Unchecked	Unchecked	Unchecked	Unchecked	Unchecked		Yes	>3 months	Negative	No		Yes	No	No	No	No	No	No	No
Male	4	3	Permanent	Medical Services	4			No		No	Unchecked	Unchecked	Unchecked	Unchecked	Unchecked	Unchecked	Unchecked	Unchecked	Unchecked		Yes	1-2 months	Negative	No		No	No	No	No	No	No	No	No
Male	4	2	Permanent	Aga Khan University (nonclinical)	5					No	Unchecked	Unchecked	Unchecked	Unchecked	Unchecked	Unchecked	Unchecked	Unchecked	Unchecked		No			No		Yes	No	No	No	No	No	No	No
Female	3	3	Permanent	Nursing	2					Yes	Unchecked	Checked	Unchecked	Checked	Checked	Checked	Unchecked	Checked	Unchecked		Yes	1-7 days	Negative	No		Yes	No	No	No	No	No	No	No	Yes											HYPERACIDITY	20
Male	1	3	Permanent	Aga Khan University (nonclinical)	5					No	Unchecked	Unchecked	Unchecked	Unchecked	Unchecked	Unchecked	Unchecked	Unchecked	Unchecked		No			Yes	3-4 weeks	No	No	No	No	No	No	No	No
Female	3	3	Permanent	Pathology	3				Pathology Admin Office	No	Unchecked	Unchecked	Unchecked	Unchecked	Unchecked	Unchecked	Unchecked	Unchecked	Unchecked		Yes	>3 months	Positive	Yes	>3 months	Yes	No	No	No	No	No	No	No
Female	2	2	Permanent	Aga Khan University (nonclinical)	5					No	Unchecked	Unchecked	Unchecked	Unchecked	Unchecked	Unchecked	Unchecked	Unchecked	Unchecked		No			No		No	No	No	No	No	No	No	No
Male	3	2	Permanent	Medical College	1		Faculty			No	Unchecked	Unchecked	Unchecked	Unchecked	Unchecked	Unchecked	Unchecked	Unchecked	Unchecked		No			No		Yes	No	No	No	No	No	No	No
Female	3	3	Permanent	Nursing	2					Yes	Unchecked	Unchecked	Unchecked	Unchecked	Checked	Unchecked	Unchecked	Unchecked	Unchecked		No			Yes	>3 months	Yes	Yes	No	No	No	No	No	No					7
Female	4	3	Permanent	Nursing	2					Yes	Unchecked	Checked	Unchecked	Checked	Unchecked	Checked	Unchecked	Checked	Unchecked		Yes	1-2 months	Negative	Yes	>3 months	Yes	No	No	No	No	No	No	No
Female	3	3	Permanent	Pathology	3				Microbiology	No	Unchecked	Unchecked	Unchecked	Unchecked	Unchecked	Unchecked	Unchecked	Unchecked	Unchecked		No			Yes	3-4 weeks	No	No	No	No	No	No	No	No
Female	3	3	Permanent	Nursing	1					No	Unchecked	Unchecked	Unchecked	Unchecked	Unchecked	Unchecked	Unchecked	Unchecked	Unchecked		No			No		Yes	No	No	No	No	No	No	No	Yes											HYPOTHYROIDISM	19
Female	2	3	Permanent	Aga Khan University (nonclinical)	5					No	Unchecked	Unchecked	Unchecked	Unchecked	Unchecked	Unchecked	Unchecked	Unchecked	Unchecked		No			Yes	1-7 days	Yes	No	No	No	No	No	No	No
Female	2	3	Permanent	Medical Services	1			Yes		Yes	Unchecked	Checked	Checked	Unchecked	Unchecked	Checked	Unchecked	Checked	Unchecked		Yes	3-4 weeks	Negative	Yes	3-4 weeks	Yes	No	No	No	No	No	No	No
Female	2		Permanent	Medical College	2		Faculty			Yes	Unchecked	Unchecked	Unchecked	Unchecked	Unchecked	Unchecked	Unchecked	Checked	Unchecked		No			No		Yes	No	No	No	No	No	No	No
Male	2	2	Permanent	Medical College	1		Resident			No	Unchecked	Unchecked	Unchecked	Unchecked	Unchecked	Unchecked	Unchecked	Unchecked	Unchecked		Yes	>3 months	Negative	Yes	>3 months	Yes	No	No	No	No	No	No	No
Male	2	3	Permanent	Medical Services	3			No		Yes	Checked	Checked	Unchecked	Checked	Unchecked	Unchecked	Unchecked	Checked	Unchecked		Yes	1-2 months	Negative	No		Yes	No	No	No	No	No	No	No
Female	3	3	Permanent	Medical College	2		Faculty			Yes	Checked	Unchecked	Unchecked	Unchecked	Unchecked	Unchecked	Checked	Checked	Unchecked		Yes	>3 months	Positive	Yes	>3 months	Yes	No	No	No	No	No	No	No
Female	4	3	Permanent	Aga Khan University (nonclinical)	5					No	Unchecked	Unchecked	Unchecked	Unchecked	Unchecked	Unchecked	Unchecked	Unchecked	Unchecked		No			Yes	>3 months	No	No	No	Yes	No	No	No	No							16
Male	3	2	Permanent	Medical Services	4			No		Yes	Unchecked	Checked	Unchecked	Unchecked	Unchecked	Unchecked	Unchecked	Checked	Unchecked		No			No		Yes	No	No	No	No	No	No	No
Female	2	3	Permanent	Nursing	1					Yes	Unchecked	Checked	Unchecked	Unchecked	Unchecked	Unchecked	Unchecked	Checked	Unchecked		No			No		Yes	No	No	No	No	No	No	No
Male	5	1	Permanent	Dental	2					No	Unchecked	Unchecked	Unchecked	Unchecked	Unchecked	Unchecked	Unchecked	Unchecked	Unchecked		No			No		No	No	No	No	No	No	No	No
Female	3	3	Permanent	Nursing	1					Yes	Unchecked	Checked	Unchecked	Unchecked	Unchecked	Unchecked	Unchecked	Unchecked	Unchecked		Yes	>3 months	Negative	Yes	1-2 weeks	Yes	No	No	No	No	No	No	No
Male	1	2	Permanent	Medical Services	1			No		Yes	Unchecked	Checked	Checked	Checked	Unchecked	Checked	Unchecked	Unchecked	Unchecked		No			Yes	>3 months	Yes	No	No	No	No	No	Yes	No										9
Female	4	2	Permanent	Human Resources	4					No	Unchecked	Unchecked	Unchecked	Unchecked	Unchecked	Unchecked	Unchecked	Unchecked	Unchecked		No			No		No	No	No	No	No	No	No	No
Female	3	3	Permanent	Pathology	3				Haematology	Yes	Checked	Checked	Unchecked	Checked	Unchecked	Checked	Unchecked	Unchecked	Unchecked		No			Yes	1-2 months	No	No	No	No	No	No	No	No
Male		2	Permanent	Medical College	2		Faculty			No	Unchecked	Unchecked	Unchecked	Unchecked	Unchecked	Unchecked	Unchecked	Unchecked	Unchecked		Yes	3-4 weeks	Negative	No		No	No	No	No	No	No	No	No
Female	1	3	Permanent	Materials Management	4					Yes	Checked	Checked	Checked	Unchecked	Unchecked	Unchecked	Checked	Checked	Unchecked		Yes	1-2 months	Positive	Yes	1-2 months	Yes	No	No	No	No	No	No	No
Female	1	2	Permanent	Nursing	1					Yes	Checked	Checked	Unchecked	Checked	Checked	Checked	Checked	Checked	Unchecked		Yes	1-2 months	Negative	Yes	1-2 weeks	Yes	No	No	No	No	No	No	No
Female	4	3	Permanent	Pathology	3				Pathology Admin Office	Yes	Unchecked	Unchecked	Unchecked	Unchecked	Unchecked	Unchecked	Checked	Unchecked	Checked	SORE THROAT	Yes	1-2 months	Positive	Yes	>3 months	Yes	No	No	Yes	No	No	No	No							1
Female	1	2	Permanent	Medical College	3		Resident			No	Unchecked	Unchecked	Unchecked	Unchecked	Unchecked	Unchecked	Unchecked	Unchecked	Unchecked		No			No		No	No	No	No	No	No	No	No
Female	2	3	Permanent	Nursing	2					Yes	Unchecked	Unchecked	Unchecked	Checked	Unchecked	Unchecked	Checked	Checked	Unchecked		No			Yes	>3 months	No	No	No	No	No	No	No	No
Female	2	3	Permanent	Medical Services	1			Yes		Yes	Unchecked	Checked	Unchecked	Checked	Unchecked	Checked	Checked	Checked	Unchecked		Yes	3-4 weeks	Positive	Yes	1-2 months	Yes	No	No	No	No	No	No	No
Male	3	3	Permanent	Medical College	1		Faculty			Yes	Checked	Checked	Unchecked	Checked	Unchecked	Checked	Unchecked	Checked	Unchecked		Yes	1-7 days	Negative	Yes	3-4 weeks	Yes	No	No	No	No	No	No	No
Female	2	2	Permanent	Nursing	1					Yes	Checked	Checked	Unchecked	Checked	Checked	Checked	Unchecked	Unchecked	Unchecked		Yes	1-2 months	Negative	Yes	3-4 weeks	Yes	No	No	No	No	No	No	No
Female	4	2	Permanent	Medical College	2		Faculty			Yes	Checked	Unchecked	Unchecked	Unchecked	Unchecked	Unchecked	Unchecked	Unchecked	Unchecked		Yes	1-2 months	Negative	No		Yes	No	No	No	No	No	No	No
Male	3	2	Permanent	Medical Services	5			No		No	Unchecked	Unchecked	Unchecked	Unchecked	Unchecked	Unchecked	Unchecked	Unchecked	Unchecked		Yes	1-7 days	Negative	No		No	No	No	No	No	No	No	No
Female	5	2	Permanent	Aga Khan University (nonclinical)	5					No	Unchecked	Unchecked	Unchecked	Unchecked	Unchecked	Unchecked	Unchecked	Unchecked	Unchecked		Yes	>3 months	Negative	Yes	1-2 months	No	No	No	No	No	No	No	No
Male	2	2	Permanent	Medical Services	1			Yes		Yes	Unchecked	Unchecked	Unchecked	Checked	Unchecked	Unchecked	Unchecked	Checked	Unchecked		No			No		Yes	No	No	No	No	No	No	No
Female	2	3	Permanent	Nursing	1					Yes	Unchecked	Unchecked	Unchecked	Unchecked	Unchecked	Unchecked	Unchecked	Unchecked	Unchecked		No			No		Yes	No	No	No	No	No	No	No
Male	2	3	Permanent	Aga Khan University (nonclinical)	5					No	Unchecked	Unchecked	Unchecked	Unchecked	Unchecked	Unchecked	Unchecked	Unchecked	Unchecked		Yes	3-4 weeks	Negative	Yes	1-2 months	No	No	No	No	No	No	No	No
Male	2	3	Permanent	Aga Khan University (nonclinical)	5					Yes	Checked	Checked	Unchecked	Unchecked	Unchecked	Unchecked	Checked	Checked	Unchecked		No			No		No	No	No	No	No	No	No	No
Male	3	3	Permanent	Aga Khan University (nonclinical)	5					Yes	Unchecked	Unchecked	Unchecked	Unchecked	Checked	Unchecked	Unchecked	Unchecked	Unchecked		No			No		No	No	No	No	No	No	No	No
Female	3	3	Contract			Catering				Yes	Unchecked	Unchecked	Unchecked	Checked	Unchecked	Unchecked	Unchecked	Unchecked	Unchecked		Yes	>3 months	Positive	Yes	>3 months	No	No	No	Yes	No	No	No	No							4
Male	3	3	Permanent	Pathology	3				Clinical Chemistry	Yes	Unchecked	Checked	Unchecked	Checked	Unchecked	Unchecked	Unchecked	Checked	Unchecked		No			No		No	No	No	No	No	No	No	No
Male	2	3	Permanent	Finance	4					Yes	Unchecked	Unchecked	Unchecked	Checked	Unchecked	Unchecked	Unchecked	Checked	Unchecked		No			Yes	3-4 weeks	No	No	No	No	No	No	No	No
Female	2	1	Permanent	Medical College	3		Resident			No	Unchecked	Unchecked	Unchecked	Unchecked	Unchecked	Unchecked	Unchecked	Unchecked	Unchecked		No			No		No	No	No	No	No	No	No	No	Yes											ALLERGIC RHINITIS
Male	3	3	Permanent	Pathology	3				Phlebotomy	No	Unchecked	Unchecked	Unchecked	Unchecked	Unchecked	Unchecked	Unchecked	Unchecked	Unchecked		No			No		No	No	No	No	No	No	No	No
Male	3		Permanent	Finance	4					Yes	Unchecked	Checked	Unchecked	Checked	Unchecked	Unchecked	Unchecked	Unchecked	Unchecked		No			No		No	No	No	No	No	No	No	No
Male	1	3	Permanent	Pathology	3				Microbiology	Yes	Unchecked	Checked	Unchecked	Unchecked	Unchecked	Unchecked	Unchecked	Checked	Unchecked		Yes	>3 months	Negative	Yes	1-7 days	Yes	No	No	No	No	No	No	No
Male	1	3	Permanent	Nursing	1					Yes	Unchecked	Checked	Unchecked	Checked	Unchecked	Checked	Unchecked	Unchecked	Unchecked		Yes	3-4 weeks	Negative	Yes	1-2 weeks	Yes	No	No	No	No	No	No	No
Male	2	3	Permanent	Pathology	3				Clinical Chemistry	No	Unchecked	Unchecked	Unchecked	Unchecked	Unchecked	Unchecked	Unchecked	Unchecked	Unchecked		No			No		Yes	No	No	No	No	No	No	No
Male	5	2	Permanent	Medical Services	2			Yes		Yes	Unchecked	Unchecked	Unchecked	Unchecked	Unchecked	Unchecked	Unchecked	Checked	Unchecked		No			No		Yes	No	No	Yes	No	No	No	No							4
Female	1	2	Permanent	Medical College	1		Resident			Yes	Checked	Checked	Unchecked	Checked	Unchecked	Unchecked	Unchecked	Checked	Unchecked		Yes	1-7 days	Negative	Yes	1-7 days	Yes	No	No	No	No	No	No	No
Female	3	2	Permanent	Radiation Oncology	2					No	Unchecked	Unchecked	Unchecked	Unchecked	Unchecked	Unchecked	Unchecked	Unchecked	Unchecked		No			No		No	No	No	No	No	No	No	No
Female	4	3	Permanent	Materials Management	4					No	Unchecked	Unchecked	Unchecked	Unchecked	Unchecked	Unchecked	Unchecked	Unchecked	Unchecked		No			No		No	No	No	Yes	No	No	Yes	No							3			5
Male	2	2	Permanent	Dental	2					Yes	Checked	Checked	Unchecked	Checked	Unchecked	Unchecked	Unchecked	Unchecked	Unchecked		Yes	1-2 months	Negative	Yes	>3 months	No	No	No	No	No	No	No	No
Female	3	2	Permanent	Medical Services	2			No		Yes	Unchecked	Unchecked	Unchecked	Checked	Unchecked	Unchecked	Checked	Unchecked	Unchecked		No			Yes	>3 months	Yes	No	No	Yes	No	No	No	No							16
Male	1	2	Permanent	Medical College	5		Other			No	Unchecked	Unchecked	Unchecked	Unchecked	Unchecked	Unchecked	Unchecked	Unchecked	Unchecked		No			No		Yes	No	No	No	No	No	No	No
Male	2	3	Permanent	Finance	4					No	Unchecked	Unchecked	Unchecked	Unchecked	Unchecked	Unchecked	Unchecked	Unchecked	Unchecked		No			No		No	No	No	No	No	No	No	No
Male	3	2	Permanent	Materials Management	4					No	Unchecked	Unchecked	Unchecked	Unchecked	Unchecked	Unchecked	Unchecked	Unchecked	Unchecked		No			No		No	No	No	No	No	No	No	No
Female	2	3	Permanent	Pharmacy	3					Yes	Unchecked	Unchecked	Unchecked	Unchecked	Unchecked	Checked	Unchecked	Checked	Unchecked		Yes	1-2 months	Negative	Yes	1-7 days	No	No	No	No	No	No	No	No
Female	2	2	Permanent	Medical College	1		Resident			No	Unchecked	Unchecked	Unchecked	Unchecked	Unchecked	Unchecked	Unchecked	Unchecked	Unchecked		Yes	>3 months	Negative	Yes	1-7 days	Yes	No	No	No	No	No	No	No
Male	1	2	Permanent	Medical College	1		Resident			Yes	Checked	Unchecked	Checked	Unchecked	Checked	Checked	Unchecked	Checked	Unchecked		Yes	>3 months	Positive	No		Yes	No	No	No	No	No	No	No
Female	2	2	Permanent	Outreach	2					No	Unchecked	Unchecked	Unchecked	Unchecked	Unchecked	Unchecked	Unchecked	Unchecked	Unchecked		No			No		No	No	No	No	No	No	No	No
Male	3	3	Permanent	Pathology	3				Histopathology/Cytology	No	Unchecked	Unchecked	Unchecked	Unchecked	Unchecked	Unchecked	Unchecked	Unchecked	Unchecked		No			No		No	No	No	No	No	No	No	No
Female	2	3	Permanent	Medical College	1		Resident			No	Unchecked	Unchecked	Unchecked	Unchecked	Unchecked	Unchecked	Unchecked	Unchecked	Unchecked		Yes	>3 months	Negative	Yes	1-2 weeks	Yes	No	No	No	No	No	No	No
Male	5	3	Permanent	Nursing	2					Yes	Unchecked	Unchecked	Unchecked	Unchecked	Unchecked	Unchecked	Unchecked	Checked	Unchecked		No			Yes	>3 months	No	No	No	Yes	No	No	No	No	Yes						5					ALLERGY	20
Female	2	2	Permanent	Medical College	1		Resident			Yes	Checked	Checked	Unchecked	Checked	Unchecked	Checked	Unchecked	Checked	Unchecked		Yes	>3 months	Negative	No		Yes	No	No	No	No	No	No	No
Female	3	3	Permanent	Nursing	2					No	Unchecked	Unchecked	Unchecked	Unchecked	Unchecked	Unchecked	Unchecked	Unchecked	Unchecked		No			Yes		Yes	No	No	No	No	No	No	No
Male	3	3	Permanent	Nursing	1					No	Unchecked	Unchecked	Unchecked	Unchecked	Unchecked	Unchecked	Unchecked	Unchecked	Unchecked		Yes	>3 months	Negative	No		Yes	No	No	No	No	No	No	No
Female	4	3	Permanent	Aga Khan University (nonclinical)	5					No	Unchecked	Unchecked	Unchecked	Unchecked	Unchecked	Unchecked	Unchecked	Unchecked	Unchecked		No			Yes		Yes	No	No	No	Yes	No	No	No								7
Female	1	3	Permanent	Nursing	1					No	Unchecked	Unchecked	Unchecked	Unchecked	Unchecked	Unchecked	Unchecked	Unchecked	Unchecked		Yes	>3 months	Positive	Yes	>3 months	Yes	No	No	No	No	No	No	No
Male	1	3	Permanent	Pathology	3				Phlebotomy	Yes	Checked	Unchecked	Unchecked	Unchecked	Unchecked	Checked	Unchecked	Unchecked	Unchecked		No			No		No	No	No	No	No	No	No	No
Female	3	3	Permanent	Outreach	2					No	Unchecked	Unchecked	Unchecked	Unchecked	Unchecked	Unchecked	Unchecked	Unchecked	Unchecked		No			Yes	1-2 months	No	No	No	No	No	No	No	No
Female	1	3	Permanent	Dental	2					No	Unchecked	Unchecked	Unchecked	Unchecked	Unchecked	Unchecked	Unchecked	Unchecked	Unchecked		Yes	>3 months	Negative	Yes	1-2 months	No	No	No	No	No	No	No	No
Female	5	2	Permanent	Dental	2					No	Unchecked	Unchecked	Unchecked	Unchecked	Unchecked	Unchecked	Unchecked	Unchecked	Unchecked		No			No		No	No	No	No	No	No	No	No
Male	1	3	Permanent	Medical Services	1			Yes		Yes	Checked	Checked	Checked	Checked	Unchecked	Checked	Checked	Checked	Unchecked		Yes	>3 months	Positive	No		Yes	No	No	No	No	No	No	No
Male	1	3	Permanent	Aga Khan University (nonclinical)	5					Yes	Checked	Unchecked	Checked	Unchecked	Unchecked	Unchecked	Checked	Checked	Unchecked		No			Yes	1-2 weeks	Yes	No	No	No	No	No	No	No
Female	2	3	Permanent	Nursing	2					No	Unchecked	Unchecked	Unchecked	Unchecked	Unchecked	Unchecked	Unchecked	Unchecked	Unchecked		No			No		Yes	No	No	No	No	No	No	No
Female	1	3	Permanent	Nursing	2					Yes	Unchecked	Checked	Unchecked	Checked	Unchecked	Checked	Unchecked	Unchecked	Unchecked		No			No		Yes	No	No	No	No	No	No	No
Male	3	3	Permanent	Aga Khan University (nonclinical)	5					No	Unchecked	Unchecked	Unchecked	Unchecked	Unchecked	Unchecked	Unchecked	Unchecked	Unchecked		Yes	1-2 weeks	Negative	No		No	Yes	No	No	No	No	No	No					6
Male	1	3	Permanent	Pathology	3				Microbiology	No	Unchecked	Unchecked	Unchecked	Unchecked	Unchecked	Unchecked	Unchecked	Unchecked	Unchecked		Yes	>3 months	Negative	Yes	1-7 days	No	No	No	No	No	No	No	No
Male	2	3	Permanent	Pathology	3				Microbiology	Yes	Unchecked	Checked	Unchecked	Unchecked	Unchecked	Unchecked	Unchecked	Unchecked	Unchecked		No			No		Yes	No	No	No	No	No	No	No
Male	1	3	Permanent	Marketing & Bus Developmnt	4					No	Unchecked	Unchecked	Unchecked	Unchecked	Unchecked	Unchecked	Unchecked	Unchecked	Unchecked		No			No		No	No	No	No	No	No	No	No
Female	3	3	Permanent	Pathology	3				Microbiology	No	Unchecked	Unchecked	Unchecked	Unchecked	Unchecked	Unchecked	Unchecked	Unchecked	Unchecked		No			No		Yes	No	No	No	No	No	No	No
Female	4	2	Permanent	Marketing & Bus Developmnt	4					No	Unchecked	Unchecked	Unchecked	Unchecked	Unchecked	Unchecked	Unchecked	Unchecked	Unchecked		Yes	3-4 weeks	Negative	Yes	3-4 weeks	Yes	No	No	Yes	No	No	No	No							15
Female	3	3	Permanent	Nursing	2					Yes	Checked	Checked	Unchecked	Unchecked	Unchecked	Unchecked	Unchecked	Checked	Unchecked		Yes	>3 months	Negative	Yes	>3 months	Yes	No	No	No	No	No	No	No	Yes	Yes										ASTHMA	8	SINUSITIS	8
Female	2	1	Permanent	Pathology	3				Microbiology	No	Unchecked	Unchecked	Unchecked	Unchecked	Unchecked	Unchecked	Unchecked	Unchecked	Unchecked		No			Yes	1-7 days	Yes	No	No	No	No	No	No	No
Female	3	3	Permanent	Nursing	2					Yes	Unchecked	Checked	Unchecked	Checked	Unchecked	Unchecked	Unchecked	Checked	Unchecked		Yes	>3 months	Negative	No		Yes	No	No	No	No	No	No	No
Male	3	3	Permanent	Pathology	3				Microbiology	Yes	Unchecked	Checked	Unchecked	Checked	Unchecked	Unchecked	Unchecked	Unchecked	Unchecked		No			Yes	1-7 days	No	No	No	No	No	No	No	No	Yes											ASTHMA	10
Female	1		Permanent	Aga Khan University (nonclinical)	5					No	Unchecked	Unchecked	Unchecked	Unchecked	Unchecked	Unchecked	Unchecked	Unchecked	Unchecked		Yes	1-7 days	Negative	Yes	1-2 weeks	No	No	No	No	No	No	No	No
Female	3	2	Permanent	Human Resources	4					Yes	Unchecked	Checked	Unchecked	Checked	Unchecked	Unchecked	Unchecked	Unchecked	Unchecked		Yes	1-7 days	Negative	Yes	1-7 days	No	No	No	No	No	No	Yes	No										20
Male	3		Permanent	Marketing & Bus Developmnt	4					Yes	Unchecked	Unchecked	Unchecked	Unchecked	Checked	Checked	Unchecked	Checked	Unchecked		Yes	>3 months	Negative	No		No	No	No	No	No	No	No	No	Yes											OSTEOCTERITIS	1
Female	5	1	Permanent	Medical College	2		Faculty			No	Unchecked	Unchecked	Unchecked	Unchecked	Unchecked	Unchecked	Unchecked	Unchecked	Unchecked		Yes	>3 months	Negative	No		No	No	No	No	No	No	No	No
Female	3	3	Permanent	Pathology	3				Pathology Admin Office	Yes	Unchecked	Checked	Unchecked	Unchecked	Unchecked	Checked	Checked	Checked	Unchecked		Yes	3-4 weeks	Negative	Yes	1-2 weeks	Yes	No	No	No	No	No	No	No	Yes											ASTHMA	5
Male	3	3	Permanent	Marketing & Bus Developmnt	4					No	Unchecked	Unchecked	Unchecked	Unchecked	Unchecked	Unchecked	Unchecked	Unchecked	Unchecked		No			No		No	No	No	Yes	No	No	No	No							8
Male	4	3	Permanent	Pathology	3				Phlebotomy	No	Unchecked	Unchecked	Unchecked	Unchecked	Unchecked	Unchecked	Unchecked	Unchecked	Unchecked		No			No		Yes	No	No	No	No	No	No	No
Male	4	2	Permanent	Medical Services				Yes		No	Unchecked	Unchecked	Unchecked	Unchecked	Unchecked	Unchecked	Unchecked	Unchecked	Unchecked		No			No		Yes	No	No	No	No	No	No	No
Female	1	3	Permanent	Nursing	2					No	Unchecked	Unchecked	Unchecked	Unchecked	Unchecked	Unchecked	Unchecked	Unchecked	Unchecked		Yes	>3 months	Negative	No		Yes	No	No	No	No	No	No	No
Male	4	3	Permanent	Medical Services	2			No		No	Unchecked	Unchecked	Unchecked	Unchecked	Unchecked	Unchecked	Unchecked	Unchecked	Unchecked		Yes	>3 months	Positive	Yes	>3 months	Yes	Yes	No	Yes	No	No	No	No					1		15
Female	2	3	Permanent	Nursing	1					No	Unchecked	Unchecked	Unchecked	Unchecked	Unchecked	Unchecked	Unchecked	Unchecked	Unchecked		No			Yes	>3 months	Yes	No	No	No	No	No	No	No
Male	1	2	Permanent	Nursing	1					Yes	Unchecked	Unchecked	Checked	Unchecked	Checked	Checked	Checked	Unchecked	Unchecked		Yes	>3 months	Positive	Yes	1-2 months	Yes	No	No	No	No	No	No	No
Female	2	3	Permanent	Nursing	2					Yes	Checked	Checked	Unchecked	Checked	Unchecked	Unchecked	Unchecked	Unchecked	Unchecked		No			Yes	1-2 weeks	Yes	No	No	No	No	No	No	No
Female	4	3	Permanent	Nursing	2					Yes	Unchecked	Unchecked	Unchecked	Unchecked	Unchecked	Unchecked	Unchecked	Unchecked	Checked	SORE THROAT	Yes	1-2 months	Positive	Yes	1-2 months	Yes	No	No	No	No	No	No	Yes											12
Female	5	3	Permanent	Nursing	2					Yes	Checked	Checked	Unchecked	Checked	Unchecked	Unchecked	Unchecked	Unchecked	Unchecked		No			Yes	1-7 days	Yes	No	No	No	Yes	No	No	No								3
Male	2	3	Permanent	Nursing	2					Yes	Unchecked	Unchecked	Unchecked	Unchecked	Unchecked	Checked	Unchecked	Checked	Unchecked		Yes	>3 months	Negative	Yes	3-4 weeks	No	No	No	No	No	No	No	No
Female	2	3	Permanent	Nursing	2					No	Unchecked	Unchecked	Unchecked	Unchecked	Unchecked	Unchecked	Unchecked	Unchecked	Unchecked		No			Yes	1-7 days	Yes	No	No	No	No	No	No	No	Yes											VARICOSE VEIN	10
Female	1	2	Permanent	Medical College	1		Faculty			Yes	Checked	Unchecked	Checked	Checked	Unchecked	Unchecked	Checked	Checked	Unchecked		Yes	3-4 weeks	Positive	Yes	3-4 weeks	Yes	No	No	No	No	No	No	No
Female	3	2	Permanent	Nursing	2					No	Unchecked	Unchecked	Unchecked	Unchecked	Unchecked	Unchecked	Unchecked	Unchecked	Unchecked		No			Yes	1-2 months	Yes	No	No	No	No	No	No	No
Male	2	3	Permanent	Dental	2					Yes	Unchecked	Unchecked	Unchecked	Checked	Unchecked	Unchecked	Unchecked	Unchecked	Unchecked		No			Yes	3-4 weeks	No	No	No	No	No	No	No	No
Male	3	3	Permanent	Pathology	3				Phlebotomy	No	Unchecked	Unchecked	Unchecked	Unchecked	Unchecked	Unchecked	Unchecked	Unchecked	Unchecked		No			Yes	3-4 weeks	Yes	No	No	No	No	No	No	No
Female	2	3	Permanent	Medical Services	2			Yes		No	Unchecked	Unchecked	Unchecked	Unchecked	Unchecked	Unchecked	Unchecked	Unchecked	Unchecked		No			No		No	No	No	No	No	No	No	No
Female	2	3	Permanent	Diagnostic Imaging	3					No	Unchecked	Unchecked	Unchecked	Unchecked	Unchecked	Unchecked	Unchecked	Unchecked	Unchecked		Yes	1-2 weeks	Negative	No		Yes	No	No	No	No	No	No	No
Male	4	2	Permanent	Medical College	5		Faculty			No	Unchecked	Unchecked	Unchecked	Unchecked	Unchecked	Unchecked	Unchecked	Unchecked	Unchecked		No			No		Yes	No	No	Yes	No	No	No	No							6
Female	2	2	Permanent	Medical College	2		Faculty			Yes	Unchecked	Checked	Unchecked	Checked	Unchecked	Unchecked	Unchecked	Unchecked	Unchecked		Yes	1-2 weeks	Negative	No		No	No	No	No	No	No	No	No
Male	3	3	Permanent	Marketing & Bus Developmnt	4					No	Unchecked	Unchecked	Unchecked	Unchecked	Unchecked	Unchecked	Unchecked	Unchecked	Unchecked		No			No		Yes	No	No	No	No	No	No	No
Female	1	3	Permanent	Diagnostic Imaging	3					No	Unchecked	Unchecked	Unchecked	Unchecked	Unchecked	Unchecked	Unchecked	Unchecked	Unchecked		Yes	>3 months	Negative	Yes	3-4 weeks	Yes	No	No	No	No	No	No	No
Female	2	3	Permanent	Diagnostic Imaging	3					No	Unchecked	Unchecked	Unchecked	Unchecked	Unchecked	Unchecked	Unchecked	Unchecked	Unchecked		No			Yes	1-2 months	Yes	No	No	No	No	No	No	No
Female	3	3	Permanent	Medical Services	2			No		Yes	Unchecked	Unchecked	Unchecked	Unchecked	Checked	Checked	Unchecked	Checked	Unchecked		No			Yes	1-2 months	Yes	No	No	No	No	No	No	No
Female	1	1	Permanent	Pharmacy	3					No	Unchecked	Unchecked	Unchecked	Unchecked	Unchecked	Unchecked	Unchecked	Unchecked	Unchecked		No			No		No	No	No	No	No	No	No	No
Female	1	2	Permanent	Nursing	2					No	Unchecked	Unchecked	Unchecked	Unchecked	Unchecked	Unchecked	Unchecked	Unchecked	Unchecked		Yes	>3 months	Negative	Yes	>3 months	Yes	No	No	No	No	No	No	No
Male	2	2	Permanent	Medical College	3		Resident			No	Unchecked	Unchecked	Unchecked	Unchecked	Unchecked	Unchecked	Unchecked	Unchecked	Unchecked		Yes	3-4 weeks	Negative	Yes	3-4 weeks	No	No	No	No	No	No	No	No
Female	3	3	Permanent	Nursing	2					Yes	Unchecked	Unchecked	Unchecked	Checked	Unchecked	Unchecked	Unchecked	Unchecked	Unchecked		Yes	1-7 days	Negative	Yes	3-4 weeks	Yes	No	No	Yes	No	No	No	No							1
Female	1	3	Permanent	Diagnostic Imaging	3					Yes	Checked	Checked	Unchecked	Checked	Unchecked	Unchecked	Checked	Checked	Unchecked		Yes	3-4 weeks	Negative	Yes	3-4 weeks	Yes	No	No	No	No	No	No	No
Female	3	3	Permanent	Diagnostic Imaging	3					Yes	Unchecked	Unchecked	Unchecked	Checked	Unchecked	Unchecked	Unchecked	Unchecked	Unchecked		Yes	>3 months	Negative	No		Yes	No	No	No	No	No	No	No
Female	2	3	Permanent	Diagnostic Imaging	3					No	Unchecked	Unchecked	Unchecked	Unchecked	Unchecked	Unchecked	Unchecked	Unchecked	Unchecked		Yes	1-2 months	Negative	Yes	3-4 weeks	Yes	No	No	No	No	No	No	No
Male	2	3	Permanent	Medical College	1		Resident			Yes	Unchecked	Checked	Unchecked	Checked	Unchecked	Checked	Unchecked	Unchecked	Unchecked		Yes	3-4 weeks	Positive	Yes	3-4 weeks	Yes	No	No	No	No	No	No	No
Female	2	3	Permanent	Diagnostic Imaging	3					No	Unchecked	Unchecked	Unchecked	Unchecked	Unchecked	Unchecked	Unchecked	Unchecked	Unchecked		Yes	>3 months	Positive	Yes	3-4 weeks	No	No	No	No	No	No	No	No
Male	1	2	Permanent	Materials Management	4					Yes	Unchecked	Checked	Unchecked	Unchecked	Unchecked	Unchecked	Unchecked	Unchecked	Unchecked		Yes	>3 months	Negative	Yes	1-2 weeks	No	No	No	No	No	No	No	No
Female	2	3	Permanent	Materials Management	4					Yes	Unchecked	Unchecked	Unchecked	Checked	Unchecked	Unchecked	Unchecked	Checked	Unchecked		No			No		No	No	No	No	No	No	No	No
Female	2	3	Permanent	Rehabilitation Services	3					Yes	Checked	Checked	Unchecked	Unchecked	Unchecked	Unchecked	Unchecked	Checked	Unchecked		Yes	>3 months	Negative	Yes	1-2 weeks	No	No	No	No	No	No	No	No
Female	2	2	Permanent	Aga Khan University (nonclinical)	5					No	Unchecked	Unchecked	Unchecked	Unchecked	Unchecked	Unchecked	Unchecked	Unchecked	Unchecked		Yes	>3 months	Negative	No		Yes	No	No	No	No	No	No	No
Female	1	2	Permanent	Medical College	1		Resident			No	Unchecked	Unchecked	Unchecked	Unchecked	Unchecked	Unchecked	Unchecked	Unchecked	Unchecked		Yes	>3 months	Negative	No		Yes	No	No	No	No	No	No	No
Male	2	3	Permanent	Medical College	1		Resident			No	Unchecked	Unchecked	Unchecked	Unchecked	Unchecked	Unchecked	Unchecked	Unchecked	Unchecked		No			No		No	No	No	No	No	No	No	No
Female	2	2	Permanent	Medical College	5		Other			No	Unchecked	Unchecked	Unchecked	Unchecked	Unchecked	Unchecked	Unchecked	Unchecked	Unchecked		Yes	1-2 months	Negative	No		Yes	No	No	No	No	No	No	No
Female	2	2	Permanent	Nursing	2					Yes	Unchecked	Checked	Checked	Checked	Checked	Checked	Checked	Checked	Unchecked		Yes	>3 months	Positive	Yes	3-4 weeks	Yes	No	No	No	No	No	No	No
Male	2	3	Permanent	Rehabilitation Services	3					Yes	Checked	Checked	Unchecked	Unchecked	Unchecked	Unchecked	Unchecked	Checked	Unchecked		Yes	1-2 months	Negative	No		Yes	No	No	No	No	No	No	No
Male	1	3	Permanent	Pathology	3				Pool Pathology	Yes	Unchecked	Unchecked	Checked	Unchecked	Unchecked	Checked	Unchecked	Checked	Unchecked		No			Yes	1-2 months	No	No	No	No	No	No	No	No
Female	4	3	Permanent	Nursing	2					No	Unchecked	Unchecked	Unchecked	Unchecked	Unchecked	Unchecked	Unchecked	Unchecked	Unchecked		Yes	>3 months	Negative	No		No	Yes	No	No	Yes	No	No	No					5			3
Male	2	2	Permanent	Finance	4					No	Unchecked	Unchecked	Unchecked	Unchecked	Unchecked	Unchecked	Unchecked	Unchecked	Unchecked		Yes	>3 months	Positive	No		No	No	No	No	No	No	No	No
Female	2	2	Permanent	Diagnostic Imaging	3					No	Unchecked	Unchecked	Unchecked	Unchecked	Unchecked	Unchecked	Unchecked	Unchecked	Unchecked		Yes	>3 months	Negative	Yes	1-2 months	Yes	No	No	No	No	No	No	No
Female	3	2	Permanent	Executive	5					No	Unchecked	Unchecked	Unchecked	Unchecked	Unchecked	Unchecked	Unchecked	Unchecked	Unchecked		Yes	>3 months	Positive	Yes	>3 months	Yes	No	No	No	No	No	No	No
Female	1	2	Permanent	Medical Services	2			Yes		Yes	Checked	Unchecked	Unchecked	Unchecked	Unchecked	Unchecked	Unchecked	Unchecked	Unchecked		Yes	>3 months	Negative	No		Yes	No	No	No	No	No	No	No
Female	1	3	Permanent	Aga Khan University (nonclinical)	5					Yes	Unchecked	Unchecked	Unchecked	Unchecked	Unchecked	Unchecked	Unchecked	Checked	Unchecked		No			Yes	1-2 weeks	No	No	No	No	No	No	No	No
Female	4	2	Permanent	Nursing	2					No	Unchecked	Unchecked	Unchecked	Unchecked	Unchecked	Unchecked	Unchecked	Unchecked	Unchecked		No			No		Yes	Yes	No	Yes	No	No	No	No					1		1
Male	2	3	Permanent	Pathology	3				Pool Pathology	Yes	Checked	Checked	Unchecked	Unchecked	Unchecked	Unchecked	Unchecked	Checked	Unchecked		Yes	3-4 weeks	Negative	Yes		Yes	No	No	No	No	No	No	No	Yes											ASTHMA	20
Male	2	3	Permanent	Diagnostic Imaging	3					Yes	Unchecked	Unchecked	Unchecked	Checked	Unchecked	Unchecked	Unchecked	Checked	Unchecked		Yes	1-2 months	Negative	Yes	1-2 months	No	No	No	No	No	No	No	No
Male	2	3	Permanent	Facilities Management	4					Yes	Unchecked	Checked	Unchecked	Unchecked	Unchecked	Unchecked	Unchecked	Checked	Unchecked		No			No		No	No	No	No	No	No	No	No
Male	2	3	Permanent	Finance	4					No	Unchecked	Unchecked	Unchecked	Unchecked	Unchecked	Unchecked	Unchecked	Unchecked	Unchecked		Yes	>3 months	Negative	No		No	No	No	No	No	No	No	No	No	No	No	No
Female	1		Permanent	Medical Services	2			Yes		No	Unchecked	Unchecked	Unchecked	Unchecked	Unchecked	Unchecked	Unchecked	Unchecked	Unchecked		Yes	>3 months	Negative	No		Yes	No	No	No	No	No	No	No
Male	2	2	Permanent	Medical Services	2			Yes		Yes	Unchecked	Unchecked	Unchecked	Checked	Unchecked	Unchecked	Unchecked	Checked	Unchecked		Yes	3-4 weeks	Negative	Yes	1-2 weeks	Yes	No	No	No	No	No	No	No
Female	4	3	Permanent	Medical Services				No		No	Unchecked	Unchecked	Unchecked	Unchecked	Unchecked	Unchecked	Unchecked	Unchecked	Unchecked		Yes	3-4 weeks	Negative	No		No	No	No	No	No	No	No	No
Female	3	3	Permanent	Aga Khan University (nonclinical)	5					Yes	Checked	Checked	Unchecked	Unchecked	Unchecked	Unchecked	Unchecked	Checked	Unchecked		No			Yes	>3 months	No	No	No	No	No	No	No	No
Male	4	3	Permanent	Medical College	5		Other			No	Unchecked	Unchecked	Unchecked	Unchecked	Unchecked	Unchecked	Unchecked	Unchecked	Unchecked		No			No		Yes	No	No	No	No	No	No	No
Female	3	3	Permanent	Medical Services	1			Yes		No	Unchecked	Unchecked	Unchecked	Unchecked	Unchecked	Unchecked	Unchecked	Unchecked	Unchecked		Yes	1-2 weeks	Negative	No		Yes	No	No	No	No	No	No	No
Female	2	3	Permanent	Medical Services	4			No		No	Unchecked	Unchecked	Unchecked	Unchecked	Unchecked	Unchecked	Unchecked	Unchecked	Unchecked		Yes	1-7 days	Negative	Yes	1-2 weeks	No	No	No	No	No	No	No	No
Female	4	3	Permanent	Finance	4					No	Unchecked	Unchecked	Unchecked	Unchecked	Unchecked	Unchecked	Unchecked	Unchecked	Unchecked		No			No		No	Yes	No	Yes	No	No	No	No					8		8
Male	3	2	Permanent	Medical College	1		Faculty			No	Unchecked	Unchecked	Unchecked	Unchecked	Unchecked	Unchecked	Unchecked	Unchecked	Unchecked		No			Yes	1-2 months	Yes	No	No	No	No	No	No	No
Female	3	3	Permanent	Nursing	2					No	Unchecked	Unchecked	Unchecked	Unchecked	Unchecked	Unchecked	Unchecked	Unchecked	Unchecked		No			No		Yes	Yes	No	No	No	No	No	No					18
Female	2	3	Permanent	Outreach	2					Yes	Unchecked	Unchecked	Unchecked	Unchecked	Unchecked	Checked	Unchecked	Checked	Unchecked		No			No		Yes	No	No	No	No	No	No	No
Female	2		Permanent	Nursing	2					No	Unchecked	Unchecked	Unchecked	Unchecked	Unchecked	Unchecked	Unchecked	Unchecked	Unchecked		No			No		Yes	No	No	No	No	No	No	No	Yes											EPILESPY	5
Male	2	3	Permanent	Medical Services	2			No		Yes	Unchecked	Unchecked	Unchecked	Checked	Unchecked	Checked	Unchecked	Checked	Unchecked		Yes	1-2 weeks	Negative	No		Yes	No	No	No	No	No	No	No
Male	2	3	Permanent	Finance	4					Yes	Checked	Checked	Unchecked	Checked	Unchecked	Unchecked	Unchecked	Checked	Unchecked		No			Yes	1-2 months	No	No	No	No	No	No	No	No
Female	3	3	Permanent	Outreach	2					Yes	Checked	Checked	Checked	Checked	Checked	Checked	Unchecked	Checked	Unchecked		No			No		Yes	No	No	No	No	No	No	No
Female	1		Permanent	Human Resources	4					Yes	Unchecked	Checked	Checked	Unchecked	Unchecked	Checked	Checked	Checked	Unchecked		No			No		No	No	No	No	No	No	No	No
Female	2	3	Permanent	Human Resources	4					Yes	Checked	Checked	Unchecked	Unchecked	Unchecked	Unchecked	Unchecked	Unchecked	Unchecked		No			No		No	No	No	No	No	No	No	No
Female	3	3	Permanent	Nursing	2					No	Unchecked	Unchecked	Unchecked	Unchecked	Unchecked	Unchecked	Unchecked	Unchecked	Unchecked		Yes	>3 months	Negative	Yes	1-7 days	Yes	No	No	Yes	No	No	No	No							10
Male	5	1	Permanent	Medical College	1		Faculty			No	Unchecked	Unchecked	Unchecked	Unchecked	Unchecked	Unchecked	Unchecked	Unchecked	Unchecked		No			No		Yes	No	No	Yes	No	No	No	No							10
Male	2	3	Permanent	Diagnostic Imaging	3					No	Unchecked	Unchecked	Unchecked	Unchecked	Unchecked	Unchecked	Unchecked	Unchecked	Unchecked		No			No		No	No	No	No	No	No	No	No
Female	1	3	Permanent	Aga Khan University (nonclinical)	5					No	Unchecked	Unchecked	Unchecked	Unchecked	Unchecked	Unchecked	Unchecked	Unchecked	Unchecked		No			No		No	No	No	No	No	No	No	No
Male	2	3	Permanent	Aga Khan University (nonclinical)	5					No	Unchecked	Unchecked	Unchecked	Unchecked	Unchecked	Unchecked	Unchecked	Unchecked	Unchecked		Yes	>3 months	Negative	No		No	No	No	No	No	No	No	No
Male	3	3	Permanent	Aga Khan University (nonclinical)	5					Yes	Unchecked	Checked	Unchecked	Checked	Unchecked	Unchecked	Unchecked	Unchecked	Unchecked		Yes	>3 months	Negative	Yes		No	No	No	No	No	No	No	No
Female	2	3	Permanent	Finance	4					Yes	Unchecked	Unchecked	Unchecked	Checked	Unchecked	Unchecked	Unchecked	Unchecked	Unchecked		No			No		No	No	No	No	No	No	No	No
Female	2	3	Permanent	Finance	4					Yes	Checked	Unchecked	Unchecked	Unchecked	Unchecked	Checked	Unchecked	Checked	Unchecked		Yes	3-4 weeks	Positive	Yes	3-4 weeks	Yes	No	No	No	No	No	No	No
Male	3	3	Permanent	Marketing & Bus Developmnt	4					Yes	Unchecked	Checked	Unchecked	Unchecked	Unchecked	Unchecked	Unchecked	Unchecked	Checked	CHEST CONGESTION	No			No		No	No	No	No	No	No	No	No
Male	1	3	Permanent	Medical Services	2			Yes		No	Unchecked	Unchecked	Unchecked	Unchecked	Unchecked	Unchecked	Unchecked	Unchecked	Unchecked		No			Yes	3-4 weeks	Yes	No	No	No	No	No	No	No
Female	2	3	Permanent	Pathology	3				Pool Pathology	Yes	Checked	Unchecked	Unchecked	Unchecked	Unchecked	Unchecked	Unchecked	Checked	Unchecked		Yes	>3 months	Negative	Yes	1-2 months	No	No	No	No	No	No	No	No
Female	2	2	Permanent	Radiation Oncology	2					Yes	Checked	Unchecked	Checked	Checked	Unchecked	Checked	Unchecked	Checked	Unchecked		Yes	>3 months	Negative	No		Yes	No	No	No	No	Yes	No	No									3
Female	2	2	Permanent	Diagnostic Imaging	3					Yes	Unchecked	Checked	Checked	Checked	Unchecked	Checked	Unchecked	Checked	Unchecked		No			Yes	>3 months	No	No	No	No	No	No	No	No
Female	2	3	Permanent	Pathology	3				Histopathology/Cytology	No	Unchecked	Unchecked	Unchecked	Unchecked	Unchecked	Unchecked	Unchecked	Unchecked	Unchecked		No			Yes	3-4 weeks	Yes	No	No	No	No	No	No	No
Male	2	2	Permanent	Aga Khan University (nonclinical)	5					No	Unchecked	Unchecked	Unchecked	Unchecked	Unchecked	Unchecked	Checked	Unchecked	Unchecked		Yes	1-2 months	Negative	Yes	3-4 weeks	No	No	No	No	No	No	No	No
Female	2	2	Permanent	Diagnostic Imaging	3					Yes	Unchecked	Unchecked	Unchecked	Checked	Unchecked	Checked	Unchecked	Checked	Unchecked		No			No		No	No	No	No	No	No	No	No
Male	2	2	Permanent	Nursing	2					Yes	Unchecked	Checked	Unchecked	Unchecked	Unchecked	Unchecked	Unchecked	Unchecked	Unchecked		No			No		No	No	No	No	No	No	No	No
Female	2	3	Permanent	Nursing	2					No	Unchecked	Unchecked	Unchecked	Unchecked	Unchecked	Unchecked	Unchecked	Unchecked	Unchecked		No			No		No	No	No	No	No	No	No	No
Female	1	3	Permanent	Finance	4					Yes	Unchecked	Checked	Unchecked	Unchecked	Unchecked	Unchecked	Unchecked	Checked	Unchecked		No			No		No	No	No	No	No	No	No	No
Male	2	3	Permanent	Finance	4					Yes	Checked	Checked	Checked	Checked	Unchecked	Unchecked	Unchecked	Unchecked	Unchecked		No			Yes	3-4 weeks	No	No	No	No	No	No	No	No
Female	3	3	Permanent	Outreach	2					Yes	Checked	Unchecked	Unchecked	Checked	Unchecked	Checked	Checked	Checked	Unchecked		Yes	1-2 weeks	Positive	No		Yes	No	No	No	No	No	No	No
Female	2	3	Permanent	Pharmacy	3					No	Unchecked	Unchecked	Unchecked	Unchecked	Unchecked	Unchecked	Unchecked	Unchecked	Unchecked		No			Yes		No	No	No	No	No	No	No	No
Male	3	3	Permanent	Aga Khan University (nonclinical)	5					No	Unchecked	Unchecked	Unchecked	Unchecked	Unchecked	Unchecked	Unchecked	Unchecked	Unchecked		No			Yes	1-2 months	Yes	No	No	No	No	No	No	No
Male	4	3	Permanent	Finance	4					No	Unchecked	Unchecked	Unchecked	Unchecked	Unchecked	Unchecked	Unchecked	Unchecked	Unchecked		No			Yes	1-2 months	No	No	No	No	No	No	No	No
Female	3	3	Permanent	Finance	4					No	Unchecked	Unchecked	Unchecked	Unchecked	Unchecked	Unchecked	Unchecked	Unchecked	Unchecked		No			Yes	1-2 months	No	No	No	No	No	No	No	No
Male	3	3	Permanent	Facilities Management	4					No	Unchecked	Unchecked	Unchecked	Unchecked	Unchecked	Unchecked	Unchecked	Unchecked	Unchecked		No			Yes	1-2 months	No	No	No	No	No	No	No	No
Male	3	3	Permanent	Aga Khan University (nonclinical)	5					No	Unchecked	Unchecked	Unchecked	Unchecked	Unchecked	Unchecked	Unchecked	Unchecked	Unchecked		No			Yes	1-2 months	No	No	No	No	No	No	No	No
Male	2	3	Permanent	Aga Khan University (nonclinical)	5					Yes	Checked	Checked	Unchecked	Checked	Unchecked	Checked	Unchecked	Unchecked	Unchecked		No			Yes	3-4 weeks	No	No	No	No	No	No	No	No
Female	2	2	Permanent	Facilities Management	4					No	Unchecked	Unchecked	Unchecked	Unchecked	Unchecked	Unchecked	Unchecked	Unchecked	Unchecked		Yes	>3 months	Negative	Yes	1-2 weeks	No	No	No	No	No	No	No	No
Male	2	3	Permanent	Medical College	1		Resident			Yes	Checked	Unchecked	Unchecked	Checked	Unchecked	Unchecked	Unchecked	Unchecked	Unchecked		Yes	3-4 weeks	Negative	No		Yes	No	No	No	No	No	No	No
Male	3		Permanent	Materials Management	4					Yes	Checked	Checked	Checked	Checked	Checked	Checked	Unchecked	Checked	Unchecked		Yes	>3 months	Negative	Yes	1-2 weeks	No	No	No	No	No	No	No	No
Female	2	2	Permanent	Medical Services	1			Yes		Yes	Unchecked	Checked	Unchecked	Checked	Unchecked	Unchecked	Unchecked	Unchecked	Unchecked		No			No		Yes	No	No	No	No	No	No	No
Male	2	3	Permanent	Diagnostic Imaging	3					Yes	Checked	Unchecked	Unchecked	Checked	Checked	Checked	Unchecked	Unchecked	Unchecked		Yes	1-7 days	Negative	No		No	No	No	No	No	No	No	No
Male	3	3	Permanent	Aga Khan University (nonclinical)	5					No	Unchecked	Unchecked	Unchecked	Unchecked	Unchecked	Unchecked	Unchecked	Unchecked	Unchecked		No			No		No	No	No	No	No	No	No	No
Female	4	3	Permanent	Aga Khan University (nonclinical)	5					No	Unchecked	Unchecked	Unchecked	Unchecked	Unchecked	Unchecked	Unchecked	Unchecked	Unchecked		No			No		No	No	No	No	No	No	No	No
Female	2	3	Permanent	Pathology	3				Phlebotomy	No	Unchecked	Unchecked	Unchecked	Unchecked	Unchecked	Unchecked	Unchecked	Unchecked	Unchecked		Yes	>3 months	Negative	Yes	>3 months	Yes	No	No	No	No	No	No	No
Male	5		Permanent	Medical College	2		Faculty			No	Unchecked	Unchecked	Unchecked	Unchecked	Unchecked	Unchecked	Unchecked	Unchecked	Unchecked		Yes	1-2 months	Negative	No		Yes	No	No	No	No	No	No	No
Male	2	2	Permanent	Medical College	1		Resident			Yes	Unchecked	Checked	Unchecked	Checked	Unchecked	Unchecked	Unchecked	Checked	Checked		Yes	>3 months	Negative	No		Yes	No	No	No	No	No	No	No
Female	1	2	Permanent	Medical Services	2			Yes		Yes	Unchecked	Checked	Unchecked	Unchecked	Unchecked	Checked	Unchecked	Unchecked	Unchecked		No			Yes	1-2 months	Yes	No	No	No	No	No	No	No
Male	2	3	Permanent	Medical Services	1			Yes		No	Unchecked	Unchecked	Unchecked	Unchecked	Unchecked	Unchecked	Unchecked	Unchecked	Unchecked		No			Yes	1-7 days	Yes	No	No	No	No	No	No	No
Male	4	3	Permanent	Pharmacy	3					No	Unchecked	Unchecked	Unchecked	Unchecked	Unchecked	Unchecked	Unchecked	Unchecked	Unchecked		No			Yes	1-2 weeks	No	No	No	No	No	No	No	No
Female	3	3	Permanent	Medical College	1		Faculty			Yes	Unchecked	Unchecked	Unchecked	Checked	Unchecked	Unchecked	Unchecked	Unchecked	Unchecked		Yes	3-4 weeks	Negative	No		Yes	No	No	No	No	No	No	No
Female	3	3	Permanent	Medical College	1		Faculty			Yes	Unchecked	Unchecked	Unchecked	Unchecked	Unchecked	Unchecked	Unchecked	Unchecked	Unchecked		No			Yes	1-2 weeks	No	No	No	No	No	No	No	Yes											13
Female	2	2	Permanent	Medical Services	5			Yes		Yes	Unchecked	Unchecked	Unchecked	Unchecked	Unchecked	Checked	Unchecked	Unchecked	Unchecked		Yes	1-2 weeks	Negative	Yes	>3 months	Yes	No	No	No	No	No	No	No
Male	3	2	Permanent	Medical College	3		Faculty			No	Unchecked	Unchecked	Unchecked	Unchecked	Unchecked	Unchecked	Unchecked	Unchecked	Unchecked		No			No		No	No	No	No	No	No	No	No
Female	2	3	Permanent	Diagnostic Imaging	3					Yes	Checked	Unchecked	Unchecked	Unchecked	Unchecked	Unchecked	Unchecked	Unchecked	Unchecked		Yes	1-2 months	Negative	Yes	3-4 weeks	Yes	No	No	No	No	No	No	No	Yes											THALASSEMIA TRAIT	1
Male	2	3	Permanent	Diagnostic Imaging	3					Yes	Unchecked	Unchecked	Unchecked	Checked	Unchecked	Unchecked	Unchecked	Checked	Unchecked		No			Yes	3-4 weeks	Yes	No	No	No	No	No	No	No
Male	2	2	Permanent	Medical Services	1			Yes		No	Unchecked	Unchecked	Unchecked	Unchecked	Unchecked	Unchecked	Unchecked	Unchecked	Unchecked		Yes	1-2 months	Negative	No		Yes	No	No	No	No	No	No	No	Yes											PSORIASIS	10
Female	2	2	Permanent	Medical College	1		Resident			Yes	Unchecked	Checked	Unchecked	Checked	Unchecked	Unchecked	Unchecked	Unchecked	Unchecked		Yes	3-4 weeks	Negative	Yes	3-4 weeks	Yes	No	No	No	No	No	No	No
Male	2	3	Permanent	Medical College	2		Resident			Yes	Checked	Unchecked	Unchecked	Unchecked	Checked	Checked	Unchecked	Checked	Unchecked		Yes	3-4 weeks	Negative	Yes	3-4 weeks	No	No	No	No	No	No	No	No
Female	2	3	Permanent	Nursing	2					No	Unchecked	Unchecked	Unchecked	Unchecked	Unchecked	Unchecked	Unchecked	Unchecked	Unchecked		No			No		Yes	No	No	No	No	No	No	No
Female	2	2	Permanent	Medical College	2		Resident			Yes	Unchecked	Unchecked	Checked	Checked	Unchecked	Unchecked	Unchecked	Checked	Unchecked		Yes	1-2 months	Negative	Yes	1-2 months	Yes	No	No	No	No	No	No	No
Female	2	3	Permanent	Nursing	2					Yes	Unchecked	Unchecked	Unchecked	Unchecked	Checked	Checked	Unchecked	Unchecked	Unchecked		Yes	>3 months	Negative	Yes	3-4 weeks	Yes	No	No	No	No	No	No	No
Female	1	3	Permanent	Nursing	1					Yes	Unchecked	Checked	Unchecked	Unchecked	Unchecked	Unchecked	Unchecked	Unchecked	Unchecked		No			No		Yes	No	No	No	No	No	No	No
Male	2	1	Permanent	Aga Khan University (nonclinical)	5					No	Unchecked	Unchecked	Unchecked	Unchecked	Unchecked	Unchecked	Unchecked	Unchecked	Unchecked		No			Yes	1-2 months	No	No	No	No	No	No	No	No
Female	2	3	Permanent	Medical College	2		Faculty			No	Unchecked	Unchecked	Unchecked	Unchecked	Unchecked	Unchecked	Unchecked	Unchecked	Unchecked		No			No		Yes	No	No	No	No	No	No	No
Male	3	3	Permanent	Medical Services	2			No		No	Unchecked	Unchecked	Unchecked	Unchecked	Unchecked	Unchecked	Unchecked	Unchecked	Unchecked		Yes	>3 months	Positive	No		Yes	No	No	No	No	No	No	No
Female	2	3	Permanent	Nursing	1					Yes	Unchecked	Unchecked	Unchecked	Unchecked	Unchecked	Unchecked	Unchecked	Unchecked	Unchecked		No			No		Yes	No	No	No	No	No	No	No
Male	4	3	Permanent	Medical College	2		Faculty			No	Unchecked	Unchecked	Unchecked	Unchecked	Unchecked	Unchecked	Unchecked	Unchecked	Unchecked		No			No		No	No	No	No	No	No	No	No
Female	4	3	Permanent	Medical College	1		Faculty			Yes	Unchecked	Unchecked	Unchecked	Checked	Unchecked	Unchecked	Unchecked	Unchecked	Unchecked		No			No		No	No	No	No	No	No	No	No
Female	3	3	Permanent	Nursing	1					Yes	Unchecked	Unchecked	Unchecked	Checked	Unchecked	Unchecked	Unchecked	Checked	Unchecked		Yes	3-4 weeks	Negative	Yes	3-4 weeks	Yes	No	No	No	No	No	No	No
Female	2	3	Permanent	Nursing	1					Yes	Unchecked	Checked	Unchecked	Checked	Unchecked	Unchecked	Unchecked	Checked	Unchecked		No			No		Yes	No	No	No	No	No	No	No
Female	4	3	Permanent	Nursing	2					No	Unchecked	Unchecked	Unchecked	Unchecked	Unchecked	Unchecked	Unchecked	Unchecked	Unchecked		Yes	>3 months	Negative	No		No	No	No	Yes	No	No	No	No							10
Female	2	2	Permanent	Medical College	3		Resident			No	Unchecked	Unchecked	Unchecked	Unchecked	Unchecked	Unchecked	Unchecked	Unchecked	Unchecked		No			Yes	1-2 months	No	No	No	No	No	No	No	No
Male	1	3	Permanent	Aga Khan University (nonclinical)	5					No	Unchecked	Unchecked	Unchecked	Unchecked	Unchecked	Unchecked	Unchecked	Unchecked	Unchecked		Yes	1-2 months	Negative	No		No	No	No	No	No	No	No	No
Female	1	3	Permanent	Medical Services	2			No		No	Unchecked	Unchecked	Unchecked	Unchecked	Unchecked	Unchecked	Unchecked	Unchecked	Unchecked		No			No		No	No	No	No	No	No	No	No
Female	2	3	Permanent	Medical Services	2			No		No	Unchecked	Unchecked	Unchecked	Unchecked	Unchecked	Unchecked	Unchecked	Unchecked	Unchecked		Yes	1-2 months	Negative	No		No	No	No	No	No	No	No	No
Female	2	3	Permanent	Nursing	2					No	Unchecked	Unchecked	Unchecked	Unchecked	Unchecked	Unchecked	Unchecked	Unchecked	Unchecked		No			No		No	No	No	No	No	No	No	No
Male	1	3	Permanent	Finance	4					Yes	Checked	Unchecked	Unchecked	Checked	Unchecked	Unchecked	Unchecked	Unchecked	Unchecked		No			No		Yes	No	No	No	No	No	No	No
Female	3	3	Permanent	Materials Management	4					No	Unchecked	Unchecked	Unchecked	Unchecked	Unchecked	Unchecked	Unchecked	Unchecked	Unchecked		No			No		No	No	No	No	No	No	No	No
Male	2	3	Permanent	Medical Services	4			No		Yes	Checked	Checked	Unchecked	Checked	Unchecked	Checked	Unchecked	Checked	Unchecked		Yes	1-2 weeks	Positive	No		Yes	No	No	No	No	No	No	No
Male	3	3	Permanent	Aga Khan University (nonclinical)	5					No	Unchecked	Unchecked	Unchecked	Unchecked	Unchecked	Unchecked	Unchecked	Unchecked	Unchecked		No			Yes	3-4 weeks	No	No	No	No	No	No	No	No
Female	2	2	Permanent	Medical College	1		Resident			Yes	Unchecked	Checked	Unchecked	Checked	Checked	Unchecked	Unchecked	Unchecked	Unchecked		Yes	>3 months	Negative	Yes	>3 months	Yes	No	No	No	No	No	Yes	No										30
Female	3	3	Permanent	Nursing	1					No	Unchecked	Unchecked	Unchecked	Unchecked	Unchecked	Unchecked	Unchecked	Unchecked	Unchecked		No			No		Yes	No	No	No	No	No	No	No
Female	2		Permanent	Aga Khan University (nonclinical)	5					No	Unchecked	Unchecked	Unchecked	Unchecked	Unchecked	Unchecked	Unchecked	Unchecked	Unchecked		No			Yes	1-2 months	Yes	No	No	No	No	No	No	No
Female	1	3	Permanent	Nursing	1					Yes	Checked	Checked	Unchecked	Unchecked	Unchecked	Unchecked	Unchecked	Unchecked	Unchecked		No			No		Yes	No	No	No	No	No	No	No
Female	2	2	Permanent	Nursing	2					No	Unchecked	Unchecked	Unchecked	Unchecked	Unchecked	Unchecked	Unchecked	Unchecked	Unchecked		No			Yes	1-2 weeks	Yes	No	No	No	No	No	No	No
Female	3	3	Permanent	Nursing	1					Yes	Checked	Unchecked	Unchecked	Checked	Unchecked	Checked	Unchecked	Unchecked	Unchecked		No			No		Yes	No	No	No	No	No	No	No
Female	2	3	Permanent	Aga Khan University (nonclinical)	5					Yes	Unchecked	Checked	Unchecked	Checked	Unchecked	Unchecked	Unchecked	Unchecked	Unchecked		Yes	3-4 weeks	Negative	Yes	3-4 weeks	Yes	No	No	No	No	No	No	No	Yes											ULCERS	10
Male	2	3	Permanent	Medical Services	4			No		Yes	Unchecked	Unchecked	Unchecked	Checked	Unchecked	Unchecked	Unchecked	Unchecked	Unchecked		No			No		Yes	No	No	No	No	No	No	No
Female	1	3	Permanent	Aga Khan University (nonclinical)	5					No	Unchecked	Unchecked	Unchecked	Unchecked	Unchecked	Unchecked	Unchecked	Unchecked	Unchecked		No			No		Yes	No	No	No	No	No	No	No
Female	1	3	Permanent	Diagnostic Imaging	3					No	Unchecked	Unchecked	Unchecked	Unchecked	Unchecked	Unchecked	Unchecked	Unchecked	Unchecked		Yes	>3 months	Negative	No		No	No	No	No	No	No	No	No
Male	2	3	Permanent	Medical College	1		Resident			Yes	Unchecked	Checked	Unchecked	Checked	Unchecked	Unchecked	Unchecked	Unchecked	Unchecked		Yes	1-7 days	Negative	Yes	1-7 days	Yes	No	No	Yes	No	No	No	No							8
Female	2	3	Permanent	Executive	5					Yes	Unchecked	Checked	Unchecked	Unchecked	Unchecked	Unchecked	Unchecked	Unchecked	Unchecked		No			No		No	No	No	No	Yes	No	No	No								5
Male	2	3	Permanent	Nursing	1					Yes	Checked	Unchecked	Checked	Unchecked	Unchecked	Checked	Checked	Unchecked	Unchecked		No			No		Yes	No	No	No	No	No	No	No
Female	2	3	Permanent	Medical Services	1			Yes		No	Unchecked	Unchecked	Unchecked	Unchecked	Unchecked	Unchecked	Unchecked	Unchecked	Unchecked		Yes	>3 months	Negative	No		Yes	No	No	No	No	No	No	No
Male	2	3	Permanent	Marketing & Bus Developmnt	4					No	Unchecked	Unchecked	Unchecked	Unchecked	Unchecked	Unchecked	Unchecked	Unchecked	Unchecked		No			No		No	No	No	No	No	No	No	No
Female	4	2	Permanent	Medical Services	1			Yes		No	Unchecked	Unchecked	Unchecked	Unchecked	Unchecked	Unchecked	Unchecked	Unchecked	Unchecked		Yes	>3 months	Positive	No		Yes	No	No	No	No	No	No	No
Male	2	3	Permanent	Medical College	3		Resident			Yes	Unchecked	Unchecked	Unchecked	Unchecked	Unchecked	Checked	Unchecked	Checked	Unchecked		No			No		Yes	No	No	No	No	No	No	No
Female	2	3	Permanent	Diagnostic Imaging	3					No	Unchecked	Unchecked	Unchecked	Unchecked	Unchecked	Unchecked	Unchecked	Unchecked	Unchecked		No			Yes	1-2 weeks	Yes	No	No	No	No	No	No	No
Male	1	3	Permanent	Diagnostic Imaging	3					Yes	Checked	Unchecked	Unchecked	Checked	Unchecked	Checked	Unchecked	Checked	Unchecked		Yes	>3 months	Negative	Yes	1-2 weeks	Yes	No	No	No	No	No	No	No
Female	2	3	Permanent	Nursing	1					Yes	Unchecked	Checked	Unchecked	Checked	Checked	Unchecked	Unchecked	Unchecked	Unchecked		No			Yes	1-2 weeks	Yes	No	No	No	No	No	No	No
Female	3	3	Permanent	Aga Khan University (nonclinical)	5					No	Unchecked	Unchecked	Unchecked	Unchecked	Unchecked	Unchecked	Unchecked	Unchecked	Unchecked		Yes	1-2 months	Negative	Yes	3-4 weeks	Yes	No	No	No	No	No	No	No
Female	2	3	Permanent	Aga Khan University (nonclinical)	5					Yes	Unchecked	Checked	Checked	Checked	Unchecked	Unchecked	Unchecked	Unchecked	Unchecked		Yes	>3 months	Negative	Yes	3-4 weeks	Yes	No	No	No	No	No	No	No
Male	2	2	Permanent	Medical College	1		Faculty			Yes	Checked	Unchecked	Unchecked	Unchecked	Unchecked	Checked	Unchecked	Checked	Unchecked		Yes	1-7 days	Positive	Yes	3-4 weeks	No	No	No	No	Yes	No	No	No								10
Female	3	3	Permanent	Nursing	1					Yes	Checked	Unchecked	Unchecked	Unchecked	Unchecked	Checked	Unchecked	Unchecked	Unchecked		No			Yes	1-2 weeks	Yes	No	No	No	No	No	No	No
Male	2	3	Permanent	Nursing	1					Yes	Unchecked	Unchecked	Unchecked	Unchecked	Checked	Unchecked	Unchecked	Unchecked	Unchecked		No			No		Yes	No	No	No	No	No	No	No
Female	2	3	Permanent	Finance	4					Yes	Unchecked	Checked	Unchecked	Checked	Unchecked	Unchecked	Unchecked	Checked	Unchecked		No			No		No	No	No	No	No	No	No	No
Male	4		Permanent	Medical College	1		Faculty			No	Unchecked	Unchecked	Unchecked	Unchecked	Unchecked	Unchecked	Unchecked	Unchecked	Unchecked		Yes	1-2 months	Negative	Yes	1-2 months	Yes	No	No	No	No	No	No	No
Female	4	2	Permanent	Human Resources	4					No	Unchecked	Unchecked	Unchecked	Unchecked	Unchecked	Unchecked	Unchecked	Unchecked	Unchecked		Yes	1-2 months	Negative	Yes	>3 months	No	No	No	No	No	No	No	No
Female	4	3	Permanent	Nursing	2					No	Unchecked	Unchecked	Unchecked	Unchecked	Unchecked	Checked	Unchecked	Unchecked	Unchecked		Yes	>3 months	Negative	Yes	>3 months	Yes	No	No	Yes	No	No	No	No							5
Female	4		Permanent	Nursing	1					No	Unchecked	Unchecked	Unchecked	Unchecked	Unchecked	Unchecked	Unchecked	Unchecked	Unchecked		Yes	>3 months	Negative	No		Yes	No	No	No	No	No	No	No
Female	1	2	Permanent	Executive	5					Yes	Unchecked	Unchecked	Unchecked	Unchecked	Checked	Unchecked	Unchecked	Unchecked	Unchecked		No			No		No	No	No	No	No	No	No	No
Female	1	3	Permanent	Nursing	2					Yes	Unchecked	Checked	Unchecked	Unchecked	Unchecked	Unchecked	Unchecked	Checked	Checked	SORE THROAT	No			No		Yes	No	No	No	No	No	No	No
Male	2	3	Permanent	Medical Services	1			Yes		Yes	Checked	Unchecked	Unchecked	Unchecked	Unchecked	Checked	Unchecked	Unchecked	Unchecked		No			No		Yes	No	No	No	No	No	No	No
Female	1		Permanent	Aga Khan University (nonclinical)	5					Yes	Unchecked	Unchecked	Unchecked	Checked	Unchecked	Unchecked	Unchecked	Unchecked	Checked	SORE THROAT	Yes	>3 months	Positive	Yes	>3 months	Yes	No	No	No	No	No	No	No
Male	5	1	Permanent	Medical College	2		Faculty			Yes	Unchecked	Checked	Unchecked	Checked	Unchecked	Unchecked	Unchecked	Unchecked	Unchecked		Yes	1-2 months	Negative	No		No	No	No	No	No	No	No	No
Male	5	2	Permanent	Medical Services	2			Yes		No	Unchecked	Unchecked	Unchecked	Unchecked	Unchecked	Unchecked	Unchecked	Unchecked	Unchecked		No			No		Yes	No	No	No	No	No	No	No
Female	3	3	Permanent	Medical Services	4			No		Yes	Unchecked	Unchecked	Unchecked	Checked	Unchecked	Unchecked	Unchecked	Unchecked	Unchecked		Yes	1-2 weeks	Negative	Yes	1-2 weeks	No	No	No	No	No	No	No	No
Female	3	3	Permanent	Internal Audit	4					No	Unchecked	Unchecked	Unchecked	Unchecked	Unchecked	Unchecked	Unchecked	Unchecked	Unchecked		No			No		No	No	No	No	No	No	No	No
Female	4	3	Permanent	Nursing	2					Yes	Unchecked	Unchecked	Unchecked	Unchecked	Unchecked	Checked	Unchecked	Unchecked	Checked	SORE THROAT	Yes	1-7 days	Negative	Yes	1-2 weeks	No	No	No	No	No	Yes	No	No									11
Male	2	1	Permanent	Medical Services	4			No		Yes	Unchecked	Checked	Checked	Unchecked	Unchecked	Unchecked	Unchecked	Checked	Checked	SORE THROAT	Yes	1-2 weeks	Negative	Yes	1-2 months	No	No	No	No	No	No	No	No
Female	2	3	Permanent	Medical Services	5			No		No	Unchecked	Unchecked	Unchecked	Unchecked	Unchecked	Unchecked	Unchecked	Unchecked	Unchecked		No			No		No	No	No	No	No	No	No	No
Male	2	3	Permanent	Nursing	2					No	Unchecked	Unchecked	Unchecked	Unchecked	Unchecked	Unchecked	Unchecked	Unchecked	Unchecked		Yes	>3 months	Positive	Yes	1-2 weeks	Yes	No	No	No	No	No	No	No
Male	2	2	Permanent	Diagnostic Imaging	3					No	Unchecked	Unchecked	Unchecked	Unchecked	Unchecked	Unchecked	Unchecked	Unchecked	Unchecked		Yes	>3 months	Negative	Yes	1-2 months	No	No	No	No	No	No	No	No
Male	1	3	Permanent	Finance	4					No	Unchecked	Unchecked	Unchecked	Unchecked	Unchecked	Unchecked	Unchecked	Unchecked	Unchecked		No			Yes	>3 months	No	No	No	No	No	No	No	No
Female	2		Permanent	Medical College	3		Resident			No	Unchecked	Unchecked	Unchecked	Unchecked	Unchecked	Unchecked	Unchecked	Unchecked	Unchecked		Yes	>3 months	Negative	Yes	3-4 weeks	No	No	No	No	No	No	No	No
Female	5	3	Permanent	Executive	5					No	Unchecked	Unchecked	Unchecked	Unchecked	Unchecked	Unchecked	Unchecked	Unchecked	Unchecked		Yes	1-2 months	Negative	No		No	No	No	No	No	No	No	No
Male	4	3	Permanent	Finance	4					No	Unchecked	Unchecked	Unchecked	Unchecked	Unchecked	Unchecked	Unchecked	Unchecked	Unchecked		No			Yes	>3 months	No	Yes	No	Yes	No	No	No	No					10		10
Male	1	3	Permanent	Nursing	1					No	Unchecked	Unchecked	Unchecked	Unchecked	Unchecked	Unchecked	Unchecked	Unchecked	Unchecked		No			Yes	1-7 days	Yes	No	No	No	No	No	No	No
Female	1	2	Permanent	Medical Services	4			Yes		No	Unchecked	Unchecked	Unchecked	Unchecked	Unchecked	Unchecked	Unchecked	Unchecked	Unchecked		Yes	>3 months	Positive	Yes	1-2 weeks	Yes	No	No	No	No	No	No	No
Male	4	3	Permanent	Pathology	3				Pathology Admin Office	No	Unchecked	Unchecked	Unchecked	Unchecked	Unchecked	Unchecked	Unchecked	Unchecked	Unchecked		No			Yes		No	No	No	No	No	No	No	No
Female	2	3	Permanent	Nursing	2					Yes	Checked	Checked	Unchecked	Checked	Unchecked	Checked	Unchecked	Unchecked	Unchecked		Yes	>3 months	Positive	Yes	>3 months	Yes	No	No	No	No	No	No	No
Female	4	2	Permanent	Medical College	2		Faculty			No	Unchecked	Unchecked	Unchecked	Unchecked	Unchecked	Unchecked	Unchecked	Unchecked	Unchecked		Yes	1-2 months	Negative	No		No	No	No	No	No	No	No	No
Male	1	3	Permanent	Nursing	1					Yes	Unchecked	Checked	Unchecked	Unchecked	Unchecked	Unchecked	Unchecked	Unchecked	Checked	SROE THROAT	Yes	>3 months	Negative	Yes	1-7 days	Yes	No	No	No	No	No	No	No
Male	3	3	Permanent	Aga Khan University (nonclinical)	5					Yes	Unchecked	Checked	Unchecked	Unchecked	Unchecked	Checked	Unchecked	Unchecked	Unchecked		No			Yes	3-4 weeks	Yes	No	No	No	No	No	No	No
Male	5	3	Permanent	Medical College	1		Faculty			No	Unchecked	Unchecked	Unchecked	Unchecked	Unchecked	Unchecked	Unchecked	Unchecked	Unchecked		Yes	1-2 months	Negative	No		Yes	No	No	No	No	No	No	No
Female	2	3	Permanent	Materials Management	4					Yes	Unchecked	Unchecked	Unchecked	Checked	Unchecked	Unchecked	Unchecked	Checked	Unchecked		No			Yes	1-2 months	Yes	No	No	No	No	No	No	No
Female	3	3 1	Permanent	Materials Management	4					Yes	Unchecked	Unchecked	Unchecked	Checked	Unchecked	Unchecked	Unchecked	Unchecked	Unchecked		No			No		No	No	No	No	No	No	No	No
Male	2	3	Permanent	Medical College	3		Resident			No	Unchecked	Unchecked	Unchecked	Unchecked	Unchecked	Unchecked	Unchecked	Unchecked	Unchecked		No			No		No	No	No	No	No	No	No	No
Male	1	3	Permanent	Aga Khan University (nonclinical)	5					No	Unchecked	Unchecked	Unchecked	Unchecked	Unchecked	Unchecked	Unchecked	Unchecked	Unchecked		No			Yes	>3 months	No	No	No	No	No	No	No	No
Female	3	3	Permanent	Aga Khan University (nonclinical)	5					No	Unchecked	Unchecked	Unchecked	Unchecked	Unchecked	Unchecked	Unchecked	Unchecked	Unchecked		No			Yes	1-2 weeks	No	No	No	No	No	No	No	No
Female	2	3	Permanent	Finance	4					No	Unchecked	Unchecked	Unchecked	Unchecked	Unchecked	Unchecked	Unchecked	Unchecked	Unchecked		No			Yes	1-2 months	No	No	No	No	No	No	No	No
Female	4	2	Permanent	Medical College	1		Faculty			Yes	Checked	Unchecked	Unchecked	Unchecked	Unchecked	Unchecked	Unchecked	Unchecked	Unchecked		No			No		No	No	No	No	No	No	No	No	Yes											HYPOTHYROID	5
Female	3	3	Permanent	Outreach	2					Yes	Unchecked	Unchecked	Unchecked	Unchecked	Unchecked	Checked	Unchecked	Checked	Checked	SORE THROAT	Yes	1-7 days	Negative	Yes	>3 months	Yes	No	No	No	No	No	No	No
Male	2	3	Permanent	Aga Khan University (nonclinical)	5					No	Unchecked	Unchecked	Unchecked	Unchecked	Unchecked	Unchecked	Unchecked	Unchecked	Unchecked		No			No		No	No	No	No	No	No	No	No
Female	2	2	Permanent	Facilities Management	4					No	Unchecked	Unchecked	Unchecked	Unchecked	Unchecked	Unchecked	Unchecked	Unchecked	Unchecked		Yes	>3 months	Negative	No		No	No	No	No	No	No	No	No
Female	4	3	Permanent	Nursing	2					Yes	Unchecked	Unchecked	Unchecked	Unchecked	Unchecked	Checked	Unchecked	Unchecked	Unchecked		Yes	1-2 months	Negative	Yes	1-7 days	Yes	No	No	No	No	No	No	No
Female	2	3	Permanent	Info. & Comm. Technology	4					Yes	Unchecked	Checked	Unchecked	Unchecked	Unchecked	Unchecked	Unchecked	Unchecked	Unchecked		Yes	>3 months	Negative	No		No	No	No	No	No	No	No	No
Male	1	3	Permanent	Finance	4					Yes	Checked	Checked	Unchecked	Checked	Unchecked	Checked	Unchecked	Checked	Unchecked		No			Yes	1-2 weeks	No	No	No	No	No	No	No	No
Female	1	3	Permanent	Finance	4					No	Unchecked	Unchecked	Unchecked	Unchecked	Unchecked	Unchecked	Unchecked	Unchecked	Unchecked		Yes	1-2 months	Negative	No		No	No	No	No	No	No	No	No	Yes											ASTHMA	16
Male	1	2	Permanent	Medical College	3		Resident			No	Unchecked	Unchecked	Unchecked	Unchecked	Unchecked	Unchecked	Unchecked	Unchecked	Unchecked		Yes	>3 months	Negative	No		No	No	No	No	No	No	No	No
Female	1	2	Permanent	Pathology	3				Pool Pathology	Yes	Checked	Checked	Checked	Checked	Unchecked	Checked	Unchecked	Checked	Unchecked		Yes	>3 months	Negative	Yes	1-7 days	Yes	No	No	No	No	No	No	No
Female	3	1	Permanent	Medical College	2		Faculty			Yes	Checked	Checked	Unchecked	Checked	Checked	Unchecked	Unchecked	Unchecked	Unchecked		No			Yes	>3 months	Yes	No	No	No	No	No	No	No
Female	1	3	Permanent	Executive	5					No	Unchecked	Unchecked	Unchecked	Unchecked	Unchecked	Unchecked	Unchecked	Unchecked	Unchecked		Yes	1-7 days	Negative	No		Yes	No	No	No	No	No	No	No
Male	4	2	Permanent	Medical Services	1			No		No	Unchecked	Unchecked	Unchecked	Unchecked	Unchecked	Unchecked	Unchecked	Unchecked	Unchecked		No			No		Yes	No	No	Yes	No	No	No	No
Male	2	3	Permanent	Finance	4					No	Unchecked	Unchecked	Unchecked	Unchecked	Unchecked	Unchecked	Unchecked	Unchecked	Unchecked		No			Yes	1-2 months	No	No	No	No	No	No	Yes	Yes
Male	1	3	Contract			HouseKeeping				Yes	Unchecked	Unchecked	Checked	Checked	Unchecked	Unchecked	Checked	Checked	Unchecked		Yes	>3 months	Positive	No		Yes	No	No	No	No	No	No	No
Male	1	3	Contract			HouseKeeping				No	Unchecked	Unchecked	Unchecked	Unchecked	Unchecked	Unchecked	Unchecked	Unchecked	Unchecked		Yes	>3 months	Negative	No		Yes	No	No	No	No	No	No	No
Male	1	3	Permanent	Nursing	1					No	Unchecked	Unchecked	Unchecked	Unchecked	Unchecked	Unchecked	Unchecked	Unchecked	Unchecked		No			No		Yes	No	No	No	No	No	No	No
Male	1	3	Contract			HouseKeeping				No	Unchecked	Unchecked	Unchecked	Unchecked	Unchecked	Unchecked	Unchecked	Unchecked	Unchecked		No			No		No	No	No	No	No	No	No	No
Male	2	3	Permanent	Pathology	3				Clinical Chemistry	No	Unchecked	Unchecked	Unchecked	Unchecked	Unchecked	Unchecked	Unchecked	Unchecked	Unchecked		No			Yes	1-2 months	Yes	No	No	No	No	No	No	No
Female	2	3	Contract			HouseKeeping				Yes	Unchecked	Unchecked	Unchecked	Unchecked	Unchecked	Unchecked	Checked	Unchecked	Unchecked		No			No		Yes	No	No	No	No	No	No	No
Male	2	3	Permanent	Pharmacy	3					No	Unchecked	Unchecked	Unchecked	Unchecked	Unchecked	Unchecked	Unchecked	Unchecked	Unchecked					Yes	>3 months	No	No	No	No	No	No	No	No
Male	1	3	Permanent	Nursing	1					Yes	Unchecked	Checked	Unchecked	Checked	Unchecked	Unchecked	Unchecked	Checked	Unchecked					No		No	No	No	No	No	No	No	No
Male	3	3	Permanent	Pathology	3				Clinical Chemistry	No	Unchecked	Checked	Unchecked	Unchecked	Unchecked	Checked	Unchecked	Checked	Unchecked		No			No		Yes	No	No	No	No	No	No	No	Yes											ALLERGY
Male	1	3	Permanent	Medical Services	2			Yes		Yes	Unchecked	Unchecked	Unchecked	Checked	Unchecked	Unchecked	Unchecked	Unchecked	Unchecked		No			No		Yes	No	No	No	No	No	No	No
Male	1	3	Contract			HouseKeeping				No	Unchecked	Unchecked	Unchecked	Unchecked	Unchecked	Unchecked	Unchecked	Unchecked	Unchecked		No			No		No	No	No	No	No	No	No	No	Yes											SICKLE CELL
Female	1	2	Permanent	Medical Services	2			Yes		Yes	Unchecked	Checked	Unchecked	Unchecked	Unchecked	Unchecked	Unchecked	Checked	Unchecked		No			Yes	1-7 days	No	No	No	No	No	No	No	No
Male	1	3	Permanent	Nursing	1					Yes	Checked	Checked	Unchecked	Checked	Checked	Checked	Unchecked	Checked	Checked	DIFFICULT IN BREATHING	No			No		Yes	No	No	No	No	No	No	No
Female	3	1	Permanent	Human Resources	4					No	Unchecked	Unchecked	Unchecked	Unchecked	Unchecked	Unchecked	Unchecked	Unchecked	Unchecked		Yes	>3 months	Negative	Yes	>3 months	No	No	No	No	No	No	No	No
Male	1	3	Contract			HouseKeeping				Yes	Unchecked	Checked	Unchecked	Checked	Unchecked	Unchecked	Checked	Checked	Unchecked		Yes	>3 months	Negative	No		Yes	No	No	No	No	No	No	No
Female	2	3	Permanent	Outreach	2					No	Unchecked	Unchecked	Unchecked	Unchecked	Unchecked	Unchecked	Unchecked	Unchecked	Unchecked		No			Yes	>3 months	Yes	No	No	No	No	No	No	No
Female	2	3	Permanent	Nursing	1					Yes	Unchecked	Unchecked	Unchecked	Checked	Checked	Checked	Unchecked	Checked	Unchecked		Yes	1-2 weeks	Negative	Yes	1-2 weeks	Yes	No	No	No	No	No	No	No	Yes											HYPERTENSION	6
Female	2	2	Permanent	Outreach	2					No	Unchecked	Unchecked	Unchecked	Unchecked	Unchecked	Unchecked	Unchecked	Unchecked	Unchecked		Yes	>3 months	Positive	Yes	>3 months	Yes	No	No	No	No	No	No	No
Male	2	3	Permanent	Pharmacy	3					No	Unchecked	Unchecked	Unchecked	Unchecked	Unchecked	Unchecked	Unchecked	Unchecked	Unchecked		Yes	>3 months	Negative	No		Yes	No	No	No	No	No	No	No
Female	3	3	Permanent	Finance	4					No	Unchecked	Unchecked	Unchecked	Unchecked	Unchecked	Unchecked	Unchecked	Unchecked	Unchecked		No			No		Yes	No	No	No	No	No	No	No
Male	2	3	Permanent	Finance	4					Yes	Unchecked	Unchecked	Unchecked	Checked	Unchecked	Unchecked	Unchecked	Checked	Unchecked		No			Yes	3-4 weeks	Yes	No	No	No	No	No	No	No
Female	1	2	Permanent	Medical Services	2			Yes		Yes	Unchecked	Checked	Unchecked	Checked	Unchecked	Checked	Checked	Unchecked	Unchecked		Yes	1-2 weeks	Negative	Yes	1-2 months	Yes	No	No	No	No	No	No	No
Female	2	3	Permanent	Finance	4					No	Unchecked	Unchecked	Unchecked	Unchecked	Unchecked	Unchecked	Unchecked	Unchecked	Unchecked		No			Yes	3-4 weeks	No	No	No	No	No	No	No	No
Female	2	3	Contract			HouseKeeping				No	Unchecked	Unchecked	Unchecked	Unchecked	Unchecked	Unchecked	Unchecked	Unchecked	Unchecked		No			No		Yes	No	No	No	No	No	No	No
Male	3	3	Permanent	Pathology	3				Histopathology/Cytology	No	Unchecked	Unchecked	Unchecked	Unchecked	Unchecked	Unchecked	Unchecked	Unchecked	Unchecked		No			No		Yes	No	No	No	No	No	No	No
Male	2	3	Permanent	Diagnostic Imaging	3					Yes	Checked	Checked	Unchecked	Unchecked	Unchecked	Unchecked	Unchecked	Unchecked	Checked	SORE THROAT	Yes	>3 months	Negative	Yes	1-2 months	Yes	No	No	No	No	No	No	No
Male	2	3	Permanent	Diagnostic Imaging	3					Yes	Unchecked	Unchecked	Checked	Unchecked	Unchecked	Checked	Checked	Unchecked	Unchecked		Yes	1-2 months	Positive	No		Yes	No	No	No	No	No	No
Male	4	1	Permanent	Executive	5					Yes	Checked	Checked	Unchecked	Unchecked	Unchecked	Unchecked	Unchecked	Unchecked	Checked	SORE THROAT,FATIGUE	Yes	>3 months	Negative	Yes	3-4 weeks	No	No	Yes	Yes		No	No	No						7	6
Female	1	3	Permanent	Medical Services	2			No		Yes	Unchecked	Checked	Unchecked	Unchecked	Unchecked	Unchecked	Unchecked	Checked	Unchecked		No			Yes	1-2 weeks	Yes	No	No	No	No	No	No	No
Female	1	3	Permanent	Nursing	2					Yes	Unchecked	Unchecked	Unchecked	Checked	Unchecked	Checked	Unchecked	Unchecked	Unchecked		No			No		No	No	No	No	No	No	No	No
Female	2	3	Permanent	Nursing	1					No	Unchecked	Unchecked	Unchecked	Unchecked	Unchecked	Unchecked	Unchecked	Unchecked	Unchecked		Yes	>3 months	Negative	No		Yes	No	No	No	No	No	No	No
Male	4	3	Permanent	Medical College	5		Other			No	Checked	Unchecked	Unchecked	Unchecked	Unchecked	Checked	Unchecked	Checked	Unchecked		No					Yes	No	No	No	No	No	No	No
Female	2	3	Permanent	Nursing	2					Yes	Unchecked	Unchecked	Unchecked	Unchecked	Unchecked	Unchecked	Unchecked	Unchecked	Unchecked		No			Yes		Yes	No	No	No	No	No	No	No
Female	2	3	Permanent	Nursing	2					Yes	Unchecked	Unchecked	Unchecked	Unchecked	Unchecked	Checked	Checked	Checked	Unchecked		Yes	3-4 weeks	Positive	No		Yes	No	No	No	No	No	Yes	No										35
Male	4	3	Permanent	Medical College	5		Other			Yes	Unchecked	Unchecked	Unchecked	Unchecked	Unchecked	Checked	Unchecked	Unchecked	Unchecked		Yes	>3 months	Negative	Yes	>3 months	Yes	No	No	No	No	No	No	No
Female	1	3	Permanent	Medical Services	1			Yes		Yes	Unchecked	Unchecked	Unchecked	Unchecked	Checked	Checked	Unchecked	Checked	Checked	SORE THROAT	Yes	1-2 weeks	Negative	Yes		Yes	No	No	No	No	No	No	No
Female	2	3	Permanent	Finance	4					Yes	Unchecked	Checked	Unchecked	Checked	Unchecked	Unchecked	Unchecked	Checked	Unchecked		No			Yes	1-2 months	Yes	No	No	No	No	No	No	No
Female	2	2	Permanent	Finance	4					No	Unchecked	Unchecked	Unchecked	Unchecked	Unchecked	Unchecked	Unchecked	Unchecked	Unchecked		No			No		Yes	No	No	No	Yes	No	No	No								30
Female	2	2	Permanent	Medical College	1		Resident			Yes	Unchecked	Unchecked	Checked	Unchecked	Unchecked	Checked	Unchecked	Checked	Unchecked		Yes	>3 months	Negative	Yes	1-7 days	Yes	No	No	No	No	No	No	No
Female	2		Permanent	Facilities Management	4					Yes	Unchecked	Checked	Unchecked	Checked	Unchecked	Unchecked	Unchecked	Unchecked	Unchecked		No			No		No	No	No	No	No	No	No	No
Male	3	3	Permanent	Facilities Management	4					Yes	Checked	Unchecked	Checked	Unchecked	Unchecked	Checked	Unchecked	Checked	Unchecked		Yes	3-4 weeks	Positive	Yes	3-4 weeks	Yes	No	No	No	No	No	No	No
Female	2	3	Permanent	Diagnostic Imaging	3					No	Unchecked	Unchecked	Unchecked	Unchecked	Unchecked	Unchecked	Unchecked	Unchecked	Unchecked		Yes	>3 months	Negative	Yes	>3 months	No	No	No	No	No	No	No	No
Female	1	3	Permanent	Nursing	2					Yes	Checked	Checked	Unchecked	Checked	Checked	Checked	Unchecked	Unchecked	Unchecked		Yes	>3 months	Negative	Yes	3-4 weeks	Yes	No	No	No	Yes	No	No	No								6
Female	2	3	Permanent	Diagnostic Imaging	3					No	Unchecked	Unchecked	Unchecked	Unchecked	Unchecked	Unchecked	Unchecked	Unchecked	Unchecked		No			No		Yes	No	No	No	No	No	No	No
Female	2	3	Permanent	Medical Services	2			No		Yes	Checked	Unchecked	Unchecked	Unchecked	Unchecked	Checked	Unchecked	Unchecked	Unchecked		No			Yes	1-2 weeks	Yes	No	No	No	No	No	No	No
Male	2	3	Permanent	Pathology	3				Phlebotomy	No	Unchecked	Unchecked	Unchecked	Unchecked	Unchecked	Unchecked	Unchecked	Unchecked	Unchecked		No			No		Yes	No	No	No	No	No	No	No
Female	3	2	Permanent	Medical College	2		Faculty			No	Unchecked	Unchecked	Unchecked	Unchecked	Unchecked	Unchecked	Unchecked	Unchecked	Unchecked		No			No		Yes	No	No	No	No	No	No	No
Female	2	3	Permanent	Nursing	2					Yes	Checked	Checked	Checked	Unchecked	Unchecked	Checked	Checked	Checked	Unchecked		Yes	1-2 weeks	Positive	Yes	1-2 months	Yes	No	No	No	No	No	Yes	No										1
Male	2	2	Permanent	Nursing	2					No	Unchecked	Unchecked	Unchecked	Unchecked	Unchecked	Unchecked	Unchecked	Unchecked	Unchecked		Yes	3-4 weeks	Negative	No		Yes	No	No	No	No	No	No	No
Male	3	3	Permanent	PR & Communications	4					No	Unchecked	Unchecked	Unchecked	Unchecked	Unchecked	Unchecked	Unchecked	Unchecked	Unchecked		Yes		Negative	No		No	No	No	No	No	No	No	No
Female	4	3	Permanent	Internal Audit	4					No	Unchecked	Unchecked	Unchecked	Unchecked	Unchecked	Unchecked	Unchecked	Unchecked	Unchecked		Yes	1-2 weeks	Negative	No		No	No	No	No	No	No	No	No
Female	2	3	Permanent	Medical Services	2			No		Yes	Checked	Checked	Checked	Unchecked	Checked	Checked	Unchecked	Checked	Unchecked		Yes	3-4 weeks	Negative	No		No	No	No	No	No	No	No	No
Female		3	Permanent	Medical College	3		Faculty			Yes	Checked	Unchecked	Unchecked	Unchecked	Unchecked	Unchecked	Unchecked	Unchecked	Unchecked		No			No		Yes	No	No	No	Yes	No	No	No								6
Female	4	3	Permanent	Nursing	2					Yes	Checked	Checked	Unchecked	Unchecked	Unchecked	Checked	Unchecked	Checked	Unchecked		No			Yes	>3 months	No	No	No	No	No	No	No	No
Female	2	3	Permanent	Medical College	2		Resident			No	Unchecked	Unchecked	Unchecked	Unchecked	Unchecked	Unchecked	Unchecked	Unchecked	Unchecked		No			Yes	1-2 months	Yes	No	No	No	No	No	No	No
Female	2	3	Permanent	Pharmacy	3					No	Unchecked	Unchecked	Unchecked	Unchecked	Unchecked	Unchecked	Unchecked	Unchecked	Unchecked		No			Yes		No	No	No	No	No	No	No	No
Male	2	3	Permanent	Medical College	3		Resident			No	Unchecked	Unchecked	Unchecked	Unchecked	Unchecked	Unchecked	Unchecked	Unchecked	Unchecked		Yes	1-2 months	Negative	Yes	3-4 weeks	No	No	No	No	No	No	No	No
Male	2	3	Permanent	Outreach	2					No	Unchecked	Unchecked	Unchecked	Unchecked	Unchecked	Unchecked	Unchecked	Unchecked	Unchecked		No			No		No	No	No	No	No	No	No	No
Male	2	3	Permanent	Facilities Management	4					No	Unchecked	Unchecked	Unchecked	Unchecked	Unchecked	Unchecked	Unchecked	Unchecked	Unchecked		No			No		No	No	No	No	No	No	No	No
Female	3	2	Permanent	Medical College	2		Faculty			Yes	Unchecked	Checked	Unchecked	Unchecked	Unchecked	Checked	Unchecked	Checked	Unchecked		Yes	>3 months	Negative	Yes	>3 months	Yes	No	No	No	No	No	No	No
Female	2	2	Permanent	Medical College	5		Other			No	Unchecked	Unchecked	Unchecked	Unchecked	Unchecked	Unchecked	Unchecked	Unchecked	Unchecked		No			Yes	1-2 months	No	No	No	No	No	No	No	No
Male	2	2	Permanent	Medical College	1		Resident			Yes	Checked	Unchecked	Checked	Unchecked	Unchecked	Checked	Unchecked	Checked	Checked	LOSS OF APPETITE	Yes	>3 months	Positive	Yes	1-2 months	Yes	No	No	No	No	No	No	No
Female	2	3	Permanent	Medical Services				Yes		Yes	Unchecked	Checked	Unchecked	Checked	Unchecked	Unchecked	Unchecked	Checked	Unchecked		Yes	>3 months	Negative	No		Yes	No	No	No	Yes	No	No	No								20
Male	2	3	Permanent	Nursing	2					No	Unchecked	Unchecked	Unchecked	Unchecked	Unchecked	Unchecked	Unchecked	Unchecked	Unchecked		No			Yes	1-2 months	No	No	No	No	No	No	No	No
Female	3	3	Permanent	Library	5					Yes	Checked	Unchecked	Checked	Unchecked	Unchecked	Checked	Unchecked	Checked	Unchecked		No			Yes	3-4 weeks	No	No	No	No	No	No	No	No
Female	2	2	Permanent	Internal Audit	4					No	Unchecked	Unchecked	Unchecked	Unchecked	Unchecked	Unchecked	Unchecked	Unchecked	Unchecked		Yes	1-2 weeks	Negative	No		Yes	No	No	No	No	No	No	No
Female	2	3	Permanent	Nursing	2					Yes	Unchecked	Unchecked	Checked	Checked	Checked	Checked	Unchecked	Unchecked	Unchecked		Yes	>3 months	Negative	Yes	1-7 days	Yes	No	No	No	No	No	No	No
Female	1	3	Permanent	Nursing	1					No	Unchecked	Unchecked	Unchecked	Unchecked	Unchecked	Unchecked	Unchecked	Checked	Unchecked		Yes	>3 months	Negative	Yes	1-2 weeks	Yes	No	No	No	No	No	No	No
Female	2	2	Permanent	Outreach	2					Yes	Unchecked	Unchecked	Unchecked	Unchecked	Unchecked	Checked	Unchecked	Unchecked	Unchecked		Yes	1-2 weeks	Negative	Yes	1-2 weeks	No	No	No	Yes	No	No		No							2
Female	1	2	Permanent	Medical College	1		Resident			No	Unchecked	Unchecked	Unchecked	Unchecked	Unchecked	Unchecked	Unchecked	Unchecked	Unchecked		Yes	>3 months	Negative	No		Yes	No	No	No	No	No	No	No
Female	2	2	Permanent	Pharmacy	3					No	Unchecked	Unchecked	Unchecked	Unchecked	Unchecked	Unchecked	Unchecked	Unchecked	Unchecked		Yes	>3 months	Negative	No		Yes	No	No	No	No	No	No	No
Male	4	3	Permanent	Facilities Management	4					No	Unchecked	Unchecked	Unchecked	Unchecked	Unchecked	Unchecked	Unchecked	Unchecked	Unchecked		Yes	1-2 months	Negative	No		Yes	No	No	No	No	No	No	No
Male	3	3	Permanent	Info. & Comm. Technology	4					No	Unchecked	Unchecked	Unchecked	Unchecked	Unchecked	Unchecked	Unchecked	Unchecked	Unchecked		No			No		No	No	No	No	No	No	No	No
Female	1	2	Permanent	Medical College	2		Resident			Yes	Checked	Unchecked	Unchecked	Unchecked	Unchecked	Checked	Unchecked	Unchecked	Unchecked		No			No		Yes	No	No	No	No	No	No	No
Female	3	3	Permanent	Executive	5					No	Unchecked	Unchecked	Unchecked	Unchecked	Unchecked	Unchecked	Unchecked	Unchecked	Unchecked		Yes	1-2 weeks	Negative	Yes	1-2 weeks	No	No	No	No	No	No	No	No
Male	3	3	Permanent	Pathology	3				Microbiology	No	Unchecked	Unchecked	Unchecked	Unchecked	Unchecked	Unchecked	Unchecked	Unchecked	Unchecked		No			Yes	3-4 weeks	No	No	No	No	No	No	No	No
Female	1	3	Permanent	Medical College	1		Resident			No	Unchecked	Unchecked	Unchecked	Unchecked	Unchecked	Unchecked	Unchecked	Unchecked	Unchecked		No			Yes	1-2 weeks	No	No	No	No	No	No	No	No
Male	3	3	Permanent	Medical Services	4			No		Yes	Checked	Checked	Unchecked	Unchecked	Unchecked	Unchecked	Unchecked	Unchecked	Unchecked		No			Yes	3-4 weeks	Yes	No	No	No	No	No	No	No	Yes											NARCOLEPSY	2
Female	2	3	Permanent	Nursing	1					Yes	Checked	Checked	Unchecked	Checked	Unchecked	Checked	Unchecked	Unchecked	Unchecked		No			No		Yes		No	No	No	No	No	No
Female	2	3	Permanent	Nursing	1					Yes	Unchecked	Unchecked	Unchecked	Unchecked	Unchecked	Unchecked	Checked	Checked	Unchecked		Yes	>3 months	Negative	Yes	3-4 weeks	Yes	No	No	No	No	No	No	No
Female	3	2	Permanent	Nursing	1					Yes	Unchecked	Checked	Unchecked	Unchecked	Unchecked	Checked	Checked	Checked	Unchecked		No			Yes	1-2 months	Yes	No	No	No	No	No	No	No
Male	2		Permanent	Medical Services	1			Yes		No	Unchecked	Unchecked	Unchecked	Unchecked	Unchecked	Unchecked	Unchecked	Unchecked	Unchecked		No			No		Yes	No	No	No	No	No	No	No
Male	5	1	Permanent	Medical College	2		Faculty			No	Unchecked	Unchecked	Unchecked	Unchecked	Unchecked	Unchecked	Unchecked	Unchecked	Unchecked		No			No		No	No	No	Yes	No	No	No	No							10
Male	3	3	Permanent	Aga Khan University (nonclinical)	5					Yes	Unchecked	Checked	Unchecked	Unchecked	Unchecked	Checked	Unchecked	Checked	Unchecked		No			No		No	No	No	No	No	No	No	No
Male	1	3	Permanent	Nursing	1					Yes	Unchecked	Checked	Unchecked	Checked	Unchecked	Unchecked	Unchecked	Unchecked	Unchecked		Yes	>3 months	Negative	Yes	1-7 days	Yes	No	No	No	Yes	No	No	No								28
Male	2	3	Permanent	Info. & Comm. Technology	4					No	Unchecked	Unchecked	Unchecked	Unchecked	Unchecked	Unchecked	Unchecked	Unchecked	Unchecked		No			No		No	No	No	No	No	No	No	No
Male	1	3	Permanent	Medical College	2		Resident			No	Unchecked	Unchecked	Unchecked	Unchecked	Unchecked	Unchecked	Unchecked	Unchecked	Unchecked		No			No		Yes	No	No	No	No	No	No	No
Male	1		Permanent	Aga Khan University (nonclinical)	5					No	Unchecked	Unchecked	Unchecked	Unchecked	Unchecked	Unchecked	Unchecked	Unchecked	Unchecked		No			No		No	No	No	No	No	No	No	No
Female	2	3	Permanent	Nursing	2					Yes	Unchecked	Unchecked	Unchecked	Unchecked	Unchecked	Unchecked	Unchecked	Checked	Unchecked		No			Yes	3-4 weeks	No	No	No	No	Yes	No	No	No								10
Female	4	3	Permanent	Nursing	2					No	Unchecked	Unchecked	Unchecked	Unchecked	Unchecked	Unchecked	Unchecked	Unchecked	Unchecked		Yes	>3 months	Negative	Yes	1-2 weeks	No	No	No	No	No	No	No	No
Male	2	2	Permanent	Medical College	3		Resident			No	Unchecked	Unchecked	Unchecked	Unchecked	Unchecked	Unchecked	Unchecked	Unchecked	Unchecked		Yes	1-2 months	Negative	No		Yes	No	No	No	No	No	No	No
Female	2	3	Permanent	Medical College	2		Resident			Yes	Unchecked	Unchecked	Unchecked	Unchecked	Unchecked	Checked	Unchecked	Checked	Unchecked		Yes	>3 months	Negative	No		Yes	No	No	No	No	No	No	No
Male	5	2	Permanent	Medical Services	2			Yes		Yes	Checked	Unchecked	Checked	Unchecked	Unchecked	Checked	Unchecked	Checked	Unchecked		Yes	1-2 months	Negative	Yes	1-2 months	Yes	No	No	No	No	No	No	No
Male	3	3	Permanent	Medical Services				No		Yes	Checked	Unchecked	Unchecked	Unchecked	Unchecked	Unchecked	Unchecked	Unchecked	Unchecked		No			No		Yes	No	No	No	No	No	No	No
Female	2	3	Permanent	Nursing	2					Yes	Unchecked	Unchecked	Unchecked	Unchecked	Unchecked	Unchecked	Unchecked	Checked	Unchecked		Yes	>3 months	Negative	Yes	1-2 weeks	Yes	No	No	No	No	No	No	No
Male	2	1	Permanent	Medical College	2		Resident			No	Unchecked	Unchecked	Unchecked	Unchecked	Unchecked	Unchecked	Unchecked	Unchecked	Unchecked		No			Yes	3-4 weeks	Yes	No	No	No	No	No	No	No
Male	5	2	Permanent	Medical College	5		Other			No	Unchecked	Unchecked	Unchecked	Unchecked	Unchecked	Unchecked	Unchecked	Unchecked	Unchecked		Yes	>3 months	Negative	Yes	>3 months	No	No	No	No	No	No	No	No
Male	3	3	Permanent	Outreach	2					No	Unchecked	Unchecked	Unchecked	Unchecked	Unchecked	Unchecked	Unchecked	Unchecked	Unchecked		No			Yes	>3 months	Yes	No	No	Yes	No	No	No	No							4
Female	2	3	Permanent	Outreach	2					No	Unchecked	Unchecked	Unchecked	Unchecked	Unchecked	Unchecked	Unchecked	Unchecked	Unchecked		Yes	>3 months	Negative	No		No	No	No	No	Yes	No	No	No								30
Male	1	3	Permanent	Outreach	2					Yes	Unchecked	Unchecked	Unchecked	Unchecked	Unchecked	Checked	Unchecked	Unchecked	Unchecked		No			No		No	No	No	No	No	No	No	No
Female	2	3	Permanent	Outreach	2					No	Unchecked	Unchecked	Unchecked	Unchecked	Unchecked	Unchecked	Unchecked	Unchecked	Unchecked		No			No		Yes	No	No	Yes	No	No	No	No							1
Female	2	3	Permanent	Outreach	2					Yes	Checked	Checked	Unchecked	Checked	Unchecked	Unchecked	Unchecked	Checked	Unchecked		No			Yes	1-2 months	No	No	No	No	No	No	No	No
Female	4	2	Permanent	Nursing	2					No	Unchecked	Unchecked	Unchecked	Unchecked	Unchecked	Unchecked	Unchecked	Unchecked	Unchecked		Yes	>3 months	Negative	No		No	No	No	No	Yes	No	Yes	No								10		4
Male	2		Contract		4	HouseKeeping				No	Unchecked	Unchecked	Unchecked	Unchecked	Unchecked	Unchecked	Unchecked	Unchecked	Unchecked		No			No		Yes	No	No	No	No	No	No	No
Female	1	3	Permanent	Medical College	2		Resident			Yes	Checked	Checked	Unchecked	Checked	Unchecked	Checked	Unchecked	Checked	Unchecked		Yes	1-7 days	Negative	No		Yes	No	No	No	No	No	No	No
Female	4	2	Permanent	Medical Services	3			No		No	Unchecked	Unchecked	Unchecked	Unchecked	Unchecked	Unchecked	Unchecked	Unchecked	Unchecked		No			No		No	No	No	No	No	No	No	No
Female	2	3	Permanent	Nursing	1					Yes	Checked	Checked	Unchecked	Unchecked	Unchecked	Unchecked	Unchecked	Checked	Unchecked		No			Yes	>3 months	Yes	No	No	No	No	No	No	No
Male	1	3	Permanent	Diagnostic Imaging	3					No	Unchecked	Unchecked	Unchecked	Unchecked	Unchecked	Unchecked	Unchecked	Unchecked	Unchecked		No			Yes	1-2 months	Yes	No	No	No	No	No	No	No
Female	2	3	Permanent	Aga Khan University (nonclinical)	5					Yes	Unchecked	Checked	Unchecked	Unchecked	Unchecked	Unchecked	Unchecked	Checked	Unchecked		No			Yes	1-2 weeks	Yes	No	No	No	No	No	No	No
Male	2	3	Permanent	Medical Services	4			No		No	Unchecked	Unchecked	Unchecked	Unchecked	Unchecked	Unchecked	Unchecked	Unchecked	Unchecked		Yes	1-2 months	Negative	No		Yes	No	No	No	No	No	No	No
Female	1		Permanent	Medical College	2		Resident			No	Unchecked	Unchecked	Unchecked	Unchecked	Unchecked	Unchecked	Unchecked	Unchecked	Unchecked		Yes	>3 months	Negative	No		Yes	No	No	No	No	No	No	No
Male	1	3	Contract			Porters				No	Unchecked	Unchecked	Unchecked	Unchecked	Unchecked	Unchecked	Unchecked	Unchecked	Unchecked		No			No		Yes	No	No	No	No	No	No	No
Female	2	3	Permanent	Nursing	1					No	Unchecked	Unchecked	Unchecked	Unchecked	Unchecked	Unchecked	Unchecked	Unchecked	Unchecked		No			No		Yes	No	No	No	No	No	No	No
Female	2	3	Permanent	Nursing	1					Yes	Unchecked	Unchecked	Unchecked	Checked	Unchecked	Unchecked	Unchecked	Unchecked	Unchecked		No			Yes	1-2 weeks	Yes	No	No	No	No	No	No	No
Female	1	2	Permanent	Outreach	2					Yes	Unchecked	Checked	Unchecked	Checked	Unchecked	Unchecked	Unchecked	Checked	Unchecked		Yes	1-7 days	Negative	Yes	>3 months	Yes	No	No	No	No	No	No	No
Female	2	2	Permanent	Medical Services				No		No	Unchecked	Unchecked	Unchecked	Unchecked	Unchecked	Unchecked	Unchecked	Unchecked	Unchecked		Yes	>3 months	Negative	Yes	3-4 weeks	Yes	No	No	No	No	No	No	No
Female	3	3	Permanent	Nursing	2					Yes	Checked	Unchecked	Unchecked	Unchecked	Unchecked	Checked	Unchecked	Checked	Unchecked		No			Yes	>3 months	Yes	No	No	No	No	No	No	No
Female	3	3	Permanent	Outreach	2					No	Unchecked	Unchecked	Unchecked	Unchecked	Unchecked	Unchecked	Unchecked	Unchecked	Unchecked		No			Yes	>3 months	Yes	No	No	No	No	No	No	No
Female	3	3	Permanent	Medical Services	2			No		No	Unchecked	Unchecked	Unchecked	Unchecked	Unchecked	Unchecked	Unchecked	Unchecked	Unchecked		No			Yes	>3 months	Yes	No	No	No	No	No	No	No
Male	2	3	Permanent	Outreach	2					No	Unchecked	Unchecked	Unchecked	Unchecked	Unchecked	Unchecked	Unchecked	Unchecked	Unchecked		Yes	>3 months	Negative	Yes	>3 months	No	No	No	No	No	No	No	No
Female	2	3	Permanent	Outreach	2					Yes	Checked	Checked	Unchecked	Unchecked	Unchecked	Unchecked	Unchecked	Checked	Unchecked		No			Yes	1-2 months	Yes	No	No	No	No	No	No	No
Female	2	3	Permanent	Medical College	2		Resident			Yes	Unchecked	Unchecked	Unchecked	Unchecked	Unchecked	Checked	Unchecked	Checked	Unchecked		Yes	1-2 weeks	Negative	No		Yes	No	No	No	No	No	No	No
Male	2	2	Permanent	Medical College	2		Resident			Yes	Unchecked	Unchecked	Unchecked	Checked	Unchecked	Checked	Unchecked	Checked	Unchecked		Yes	3-4 weeks	Negative	No		No	No	No	No	No	No	No	No
Male	2	3	Permanent	Medical Services	2			Yes		No	Unchecked	Unchecked	Unchecked	Unchecked	Unchecked	Unchecked	Unchecked	Unchecked	Unchecked		No			No		No	No	No	No	No	No	No	No
Female	2	3	Permanent	Outreach	2					Yes	Checked	Checked	Unchecked	Checked	Unchecked	Unchecked	Unchecked	Unchecked	Unchecked		No			Yes	1-2 months	Yes	No	No	No	No	No	No	No
Female	3	3	Permanent	Outreach	2					No	Unchecked	Unchecked	Unchecked	Unchecked	Unchecked	Unchecked	Unchecked	Unchecked	Unchecked		Yes	>3 months	Positive	No		Yes	No	No	No	No	No	No	No
Female	3	2	Permanent	Outreach	2					No	Unchecked	Unchecked	Unchecked	Unchecked	Unchecked	Unchecked	Unchecked	Unchecked	Unchecked		No			No		Yes	No	No	No	No	No	No	No
Female	2	2	Permanent	Outreach	2					Yes	Unchecked	Unchecked	Unchecked	Unchecked	Unchecked	Checked	Unchecked	Checked	Unchecked		No			Yes	>3 months	Yes	No	No	No	No	No	No	No
Male	3	3	Permanent	Outreach	2					Yes	Unchecked	Unchecked	Unchecked	Checked	Unchecked	Unchecked	Unchecked	Unchecked	Unchecked		No			No		Yes	No	No	No	No	No	No	No
Male	3	3	Permanent	Outreach	2					Yes	Unchecked	Checked	Unchecked	Checked	Unchecked	Unchecked	Unchecked	Unchecked	Unchecked		No			No		No	No	No	No	No	No	No	No
Female	2	3	Permanent	Outreach	2					Yes	Unchecked	Unchecked	Unchecked	Unchecked	Unchecked	Checked	Unchecked	Checked	Unchecked		Yes	>3 months	Negative	Yes	1-2 weeks	No	No	No	No	No	No	No	No
Male	2	3	Permanent	Medical College	5		Other			Yes	Unchecked	Checked	Unchecked	Checked	Unchecked	Unchecked	Unchecked	Unchecked	Unchecked		No			No		No	No	No	No	No	No	No	No
Female	2	2	Permanent	Outreach	2					Yes	Unchecked	Unchecked	Unchecked	Unchecked	Unchecked	Unchecked	Unchecked	Unchecked	Checked	SORE THROAT	Yes	>3 months	Negative	Yes	3-4 weeks	No	No	No	No	No	No	No	No
Female	2	2	Permanent	Dental	2					No	Unchecked	Unchecked	Unchecked	Unchecked	Unchecked	Unchecked	Unchecked	Unchecked	Unchecked		No			Yes	>3 months	No	No	No	No	No	No	No	No
Female	3	2	Permanent	Outreach	2					Yes	Unchecked	Checked	Unchecked	Checked	Unchecked	Unchecked	Unchecked	Unchecked	Unchecked		No			No		Yes	No	No	No	No	No	No	No
Male	2	3	Permanent	Medical Services	4			No		Yes	Unchecked	Checked	Unchecked	Checked	Unchecked	Unchecked	Unchecked	Checked	Unchecked		No			Yes	1-2 months	No	No	No	No	No	No	No	No
Female	4	2	Permanent	Nursing	2					Yes	Checked	Unchecked	Unchecked	Checked	Unchecked	Checked	Unchecked	Unchecked	Unchecked		Yes	3-4 weeks	Negative	Yes	3-4 weeks	Yes	No	No	Yes	No	Yes	No	No							10		4
Female	3	1	Permanent	Executive	5					Yes	Unchecked	Checked	Checked	Checked	Unchecked	Checked	Unchecked	Checked	Unchecked		No			No		Yes	No	No	Yes	Yes	No	No	No							4	11
Female	2	3	Permanent	Nursing	2					No	Unchecked	Unchecked	Unchecked	Unchecked	Unchecked	Unchecked	Unchecked	Unchecked	Unchecked		Yes	>3 months	Negative	Yes	>3 months	Yes	No	No	No	No	No	No	No
Female	1	2	Permanent	Medical Services				Yes		No	Unchecked	Unchecked	Unchecked	Unchecked	Unchecked	Unchecked	Unchecked	Unchecked	Unchecked		No			No		Yes	No	No	No	No	No	No	No
Female	2	3	Permanent	Nursing	2					Yes	Unchecked	Unchecked	Unchecked	Unchecked	Unchecked	Checked	Checked	Unchecked	Unchecked		Yes	1-2 months	Positive	Yes	1-2 months	Yes	No	No	No	No	No	No	No
Female	3	3	Permanent	Nursing	2					Yes	Unchecked	Checked	Unchecked	Unchecked	Unchecked	Unchecked	Unchecked	Unchecked	Unchecked		No			No		Yes	No	No	No	No	No	No	No
Female	4	3	Permanent	Nursing	1					No	Unchecked	Unchecked	Unchecked	Unchecked	Unchecked	Unchecked	Unchecked	Unchecked	Unchecked		No			Yes	3-4 weeks	Yes	No	No	Yes	No	No	No	No							15
Female	2	3	Permanent	Nursing	1					Yes	Unchecked	Checked	Unchecked	Checked	Unchecked	Unchecked	Unchecked	Unchecked	Unchecked		No			Yes	1-2 months	Yes	No	No	No	No	No	No	No
Female	1	3	Permanent	Aga Khan University (nonclinical)	5					Yes	Unchecked	Unchecked	Unchecked	Unchecked	Unchecked	Unchecked	Unchecked	Unchecked	Checked	SORE THROAT	Yes	>3 months	Negative	Yes	>3 months	No	No	No	No	No	No	No	No
Male	1	2	Permanent	Medical College	2		Resident			Yes	Checked	Checked	Unchecked	Unchecked	Unchecked	Unchecked	Unchecked	Unchecked	Unchecked		Yes	1-7 days	Negative	Yes	1-2 weeks	Yes	No	Yes	No	No	No	No	No
Female	1	1	Contract			HouseKeeping				No	Unchecked	Unchecked	Unchecked	Unchecked	Unchecked	Unchecked	Unchecked	Unchecked	Unchecked		Yes	>3 months	Negative	Yes	>3 months	No	No	No	No	No	No	No	No
Male	1	3	Permanent	Legal Services	4					Yes	Unchecked	Unchecked	Unchecked	Checked	Unchecked	Unchecked	Unchecked	Checked	Unchecked		Yes	3-4 weeks	Negative	No		No	No	No	No	No	No	No	No
Female	3	3	Permanent	Medical College	5		Other			No	Unchecked	Unchecked	Unchecked	Unchecked	Unchecked	Unchecked	Unchecked	Unchecked	Unchecked		No			Yes	1-2 weeks	Yes	No	No	No	No	No	No	No
Male	3	3	Permanent	Nursing	2					Yes	Checked	Unchecked	Unchecked	Unchecked	Unchecked	Unchecked	Unchecked	Unchecked	Unchecked		No			Yes	3-4 weeks	Yes	No	No	Yes	No	No	No	No							5
Female	1	3	Permanent	Medical Services				No		Yes	Checked	Checked	Unchecked	Unchecked	Unchecked	Checked	Unchecked	Checked	Unchecked		No			Yes	>3 months	Yes	No	No	No	No	No	No	No
Male	3	3	Permanent	Nursing	2					Yes	Checked	Checked	Unchecked	Checked	Unchecked	Checked	Checked	Checked	Unchecked		Yes	1-2 weeks	Positive	No		Yes	No	No	No	No	No	No	No
Male	1	3	Contract			HouseKeeping				No	Unchecked	Unchecked	Unchecked	Unchecked	Unchecked	Unchecked	Unchecked	Unchecked	Unchecked		No			No		Yes	No	No	No	No	No	No	No
Female	3	3	Permanent	Nursing	2					Yes	Unchecked	Checked	Unchecked	Checked	Unchecked	Unchecked	Unchecked	Checked	Unchecked		Yes	3-4 weeks	Positive	Yes	3-4 weeks	Yes	No	No	No	No	No	No	No
Female	2	3	Permanent	Nursing	1					Yes	Unchecked	Checked	Unchecked	Checked	Checked	Unchecked	Unchecked	Unchecked	Unchecked		Yes	1-2 weeks	Negative	Yes	3-4 weeks	Yes	No	No	No	No	No	No	No
Male	3	3	Permanent	Medical College	5		Other			No	Unchecked	Unchecked	Unchecked	Unchecked	Unchecked	Unchecked	Unchecked	Unchecked	Unchecked		No			No		Yes	No	No	No	No	No	No	No
Female	2	3	Permanent	Outreach	2					Yes	Checked	Checked	Unchecked	Checked	Unchecked	Checked	Unchecked	Checked	Unchecked		No			No		Yes	No	No	No	No	No	No	No
Female	2	3	Permanent	Pharmacy	3					Yes	Checked	Checked	Unchecked	Checked	Unchecked	Checked	Unchecked	Checked	Unchecked		No			No		Yes	No	No	No	No	No	No	No
Male	2	3	Permanent	Outreach	2					Yes	Unchecked	Checked	Unchecked	Checked	Checked	Checked	Checked	Checked	Unchecked		No			No		Yes	No	No	No	No	No	No	No
Female	3	3	Permanent	Nursing	2					Yes	Checked	Checked	Unchecked	Checked	Unchecked	Unchecked	Unchecked	Unchecked	Unchecked		No			No		Yes	No	No	No	No	No	No	No
Male	3	3	Permanent	Outreach	2					No	Unchecked	Unchecked	Unchecked	Unchecked	Unchecked	Unchecked	Unchecked	Unchecked	Unchecked		No			No		Yes	No	No	No	No	No	No	No
Male	3	3	Permanent	Nursing	2					No	Unchecked	Unchecked	Unchecked	Unchecked	Unchecked	Unchecked	Unchecked	Unchecked	Unchecked		No			No		Yes	No	No	No	No	No	No	No
Male	2	3	Contract			HouseKeeping				No	Unchecked	Unchecked	Unchecked	Unchecked	Unchecked	Unchecked	Unchecked	Unchecked	Unchecked		No			No		Yes	No	No	No	No	No	No	No
Male	1	3	Contract			Porters				No	Unchecked	Unchecked	Unchecked	Unchecked	Unchecked	Unchecked	Unchecked	Unchecked	Unchecked		No			No		Yes	No	No	No	No	No	No	No
Male	2	3	Permanent	Pathology	3				Phlebotomy	Yes	Unchecked	Checked	Unchecked	Checked	Unchecked	Unchecked	Unchecked	Checked	Unchecked		No			Yes	>3 months	Yes	No	No	No	No	No	No	No
Male	2	3	Permanent	Medical Services	2			No		No	Unchecked	Unchecked	Unchecked	Unchecked	Unchecked	Unchecked	Unchecked	Unchecked	Unchecked		Yes	>3 months	Negative	No		Yes	No	No	No	No	No	Yes	No										1
Male	4	2	Permanent	Medical Services	2			Yes		Yes	Unchecked	Unchecked	Unchecked	Unchecked	Checked	Unchecked	Unchecked	Unchecked	Unchecked		Yes	>3 months	Negative	No		No	No	No	Yes	No	No	No	No							2
Male	1	3	Contract			HouseKeeping				Yes	Checked	Unchecked	Unchecked	Unchecked	Unchecked	Unchecked	Unchecked	Checked	Unchecked		No			No		Yes	No	No	No	No	No	No	No
Male	2	2	Permanent	Medical Services	1			Yes		Yes	Checked	Checked	Unchecked	Checked	Unchecked	Checked	Checked	Checked	Unchecked		Yes	1-2 weeks	Positive	Yes	3-4 weeks	Yes	No	No	No	No	No	No	No
Male	3	3	Permanent	Medical Services	2			No		No	Unchecked	Unchecked	Unchecked	Unchecked	Unchecked	Unchecked	Unchecked	Unchecked	Unchecked		No			Yes	3-4 weeks	Yes	No	No	Yes	No	No	No	No							5
Female	3	2	Permanent	Pathology	3				Haematology	Yes	Checked	Unchecked	Unchecked	Unchecked	Unchecked	Unchecked	Unchecked	Unchecked	Unchecked		Yes	>3 months	Negative	Yes	3-4 weeks	No	No	No	No	No	No	No	No
Male	2	3	Permanent	Pharmacy	3					Yes	Checked	Checked	Unchecked	Checked	Unchecked	Unchecked	Unchecked	Unchecked	Unchecked		Yes	>3 months	Positive	No		No	No	No	No	No	No	No	No
Male	2	3	Permanent	Medical Services	2			No		Yes	Unchecked	Unchecked	Unchecked	Checked	Unchecked	Unchecked	Unchecked	Unchecked	Unchecked		No			Yes	>3 months	Yes	No	No	No	No	No	No	No
Male	1	3	Permanent	Nursing	2					No	Unchecked	Unchecked	Unchecked	Unchecked	Unchecked	Unchecked	Unchecked	Unchecked	Unchecked		Yes	1-2 weeks	Negative	No		No	No	No	No	No	No	No	No
Female	1	3	Permanent	Nursing	2					Yes	Unchecked	Unchecked	Unchecked	Unchecked	Unchecked	Unchecked	Unchecked	Checked	Unchecked		Yes	>3 months	Negative	No		Yes	No	No	No	No	No	No	No
Female	1	3	Permanent	Nursing	2					No	Unchecked	Unchecked	Unchecked	Unchecked	Unchecked	Unchecked	Unchecked	Unchecked	Unchecked		No			No		Yes	No	No	No	No	No	No	No
Male	2	3	Permanent	Diagnostic Imaging	3					Yes	Unchecked	Unchecked	Checked	Unchecked	Unchecked	Checked	Unchecked	Checked	Unchecked		No			No		Yes	No	No	No	No	No	No	No
Female	2		Permanent	Nursing	1					Yes	Checked	Checked	Unchecked	Unchecked	Checked	Checked	Unchecked	Checked	Unchecked		Yes	1-2 weeks	Negative	Yes	1-2 weeks	Yes	No	No	No	No	No	No	No
Female	3	3	Permanent	Nursing	2					Yes	Checked	Unchecked	Unchecked	Unchecked	Unchecked	Unchecked	Unchecked	Unchecked	Unchecked		Yes	1-2 weeks	Negative	Yes	1-2 weeks	Yes	No	No	No	No	No	No	No
Female	2	3	Permanent	Nursing	1					Yes	Checked	Unchecked	Unchecked	Unchecked	Unchecked	Unchecked	Unchecked	Unchecked	Unchecked		No			Yes	1-2 months	Yes	No	No	No	No	No	No	No
Female	1	3	Permanent	Nursing	2					Yes	Checked	Checked	Unchecked	Checked	Unchecked	Unchecked	Unchecked	Unchecked	Unchecked		No			No		Yes	No	No	No	No	No	No	No
Female	2	3	Permanent	Aga Khan University (nonclinical)	5					No	Unchecked	Unchecked	Unchecked	Unchecked	Unchecked	Unchecked	Unchecked	Unchecked	Unchecked		No			No		No	No	No	No	No	No	No	No
Male	2	3	Permanent	Medical Services	2			Yes		Yes	Unchecked	Unchecked	Unchecked	Unchecked	Checked	Checked	Unchecked	Checked	Unchecked		No			No		Yes	No	No	No	No	No	No	No
Male	3	3	Permanent	Outreach	2					Yes	Unchecked	Unchecked	Unchecked	Checked	Unchecked	Unchecked	Unchecked	Checked	Unchecked		Yes	>3 months	Negative	Yes	>3 months	Yes	No	No	No	No	No	No	No
Female	1		Permanent	Outreach	2					Yes	Checked	Checked	Unchecked	Checked	Unchecked	Checked	Unchecked	Unchecked	Unchecked		Yes	>3 months	Negative	Yes	>3 months	Yes	No	No	No	No	No	No	No
Female	2	3	Permanent	Outreach	2					Yes	Unchecked	Unchecked	Unchecked	Checked	Unchecked	Unchecked	Unchecked	Checked	Unchecked		Yes	>3 months	Negative	Yes	>3 months	Yes	No	No	No	No	No	No	No
Female	1	3	Permanent	Outreach	2					Yes	Unchecked	Unchecked	Unchecked	Checked	Unchecked	Unchecked	Unchecked	Checked	Unchecked		No			Yes	>3 months	Yes	No	No	No	No	No	No	No
Male	4	3	Permanent	Facilities Management	4					Yes	Unchecked	Unchecked	Unchecked	Checked	Unchecked	Unchecked	Unchecked	Unchecked	Unchecked		No			No		Yes	No	No	No	No	No	No	No
Male	4	2	Permanent	Medical College	5		Other			No	Unchecked	Unchecked	Unchecked	Unchecked	Unchecked	Unchecked	Unchecked	Unchecked	Unchecked		No			No		Yes	No	No	Yes	No	No	No	No							14
Female	1	3	Permanent	Medical Services				No		Yes	Unchecked	Unchecked	Unchecked	Checked	Unchecked	Unchecked	Unchecked	Unchecked	Unchecked		No			Yes	>3 months	Yes	No	No	No	No	No	No	No
Female	2	3	Permanent	Rehabilitation Services	3					Yes	Unchecked	Unchecked	Unchecked	Unchecked	Unchecked	Unchecked	Unchecked	Checked	Checked	SORE THROAT	Yes	>3 months	Negative	Yes	>3 months	Yes	No	No	No	No	No	No	No
Male	3	3	Permanent	Outreach	2					No	Unchecked	Unchecked	Unchecked	Unchecked	Unchecked	Unchecked	Unchecked	Unchecked	Unchecked		Yes	>3 months	Negative	No		No	No	No	No	No	No	No	No
Female	3	3	Permanent	Rehabilitation Services	3					Yes	Unchecked	Unchecked	Unchecked	Checked	Unchecked	Unchecked	Unchecked	Unchecked	Unchecked		Yes	1-2 weeks	Negative	Yes	1-2 weeks	No	No	No	No	No	No	No	No
Female	2	3	Permanent	Outreach	2					Yes	Unchecked	Checked	Unchecked	Unchecked	Unchecked	Checked	Unchecked	Checked	Unchecked		Yes	>3 months	Negative	Yes	3-4 weeks	Yes	No	No	No	No	No	No	No
Male	5	2	Permanent	Medical College	5		Other			No	Unchecked	Unchecked	Unchecked	Unchecked	Unchecked	Unchecked	Unchecked	Unchecked	Unchecked		No			No		Yes	No	No	No	No	No	No	No
Male	1	2	Contract			HouseKeeping				No	Unchecked	Unchecked	Unchecked	Unchecked	Unchecked	Unchecked	Unchecked	Unchecked	Unchecked		Yes	>3 months	Negative	No		No	No	No	No	No	No	No	No
Male	3	1	Permanent	Medical College	5		Other			No	Unchecked	Unchecked	Unchecked	Unchecked	Unchecked	Unchecked	Unchecked	Unchecked	Unchecked		No			No		No	No	No	No	No	No	No	No
Male	1	3	Contract			HouseKeeping				Yes	Unchecked	Unchecked	Unchecked	Checked	Unchecked	Unchecked	Unchecked	Unchecked	Unchecked		No			No		Yes	No	No	No	No	No	No	No
Female	2	3	Permanent	Outreach	2					Yes	Unchecked	Checked	Unchecked	Unchecked	Unchecked	Checked	Unchecked	Checked	Checked	SORE THROAT	No			Yes	1-2 weeks	Yes	No	No	Yes	No	No	No	No							10
Male	2	3	Permanent	Diagnostic Imaging	3					No	Unchecked	Unchecked	Unchecked	Unchecked	Unchecked	Unchecked	Unchecked	Unchecked	Unchecked		No			No		Yes	No	No	No	No	No	No	No
Male	2	3	Permanent	Outreach	2					No	Unchecked	Unchecked	Unchecked	Unchecked	Unchecked	Unchecked	Unchecked	Unchecked	Unchecked		No			No		Yes	No	No	Yes	No	No	No	No							6
Female	2	3	Permanent	Outreach	2					No	Unchecked	Unchecked	Unchecked	Unchecked	Unchecked	Unchecked	Unchecked	Unchecked	Unchecked		No			No		Yes	No	No	No	No	No	No	No
Female	2	3	Permanent	Outreach	2					No	Unchecked	Unchecked	Unchecked	Unchecked	Unchecked	Unchecked	Unchecked	Unchecked	Unchecked		No			No		Yes	No	No	No	No	No	No	No
Female	2	3	Permanent	Nursing	2					Yes	Checked	Checked	Unchecked	Checked	Unchecked	Unchecked	Unchecked	Unchecked	Unchecked		No			No		No	No	No	No	No	No	No	No
Male	2	3	Permanent	Outreach	2					No	Unchecked	Unchecked	Unchecked	Unchecked	Unchecked	Unchecked	Unchecked	Unchecked	Unchecked		No			Yes	1-2 months	Yes	No	No	No	No	No	No	No
Male	3	3	Permanent	Medical College	5		Other			Yes	Checked	Checked	Unchecked	Unchecked	Unchecked	Unchecked	Unchecked	Unchecked	Unchecked		No			Yes	1-2 weeks	No	No	No	Yes	No	No	No	No							1
Male	1	3	Permanent	Pharmacy	3					Yes	Unchecked	Checked	Unchecked	Unchecked	Unchecked	Unchecked	Unchecked	Checked	Unchecked		No			Yes	3-4 weeks	No	No	No	No	No	No	No	No
Female	2	3	Permanent	Outreach	2					No	Unchecked	Unchecked	Unchecked	Unchecked	Unchecked	Unchecked	Unchecked	Checked	Unchecked		No			No		Yes	No	No	No	No	No	No	No
Female	3	3	Permanent	Outreach	2					No	Unchecked	Unchecked	Unchecked	Unchecked	Unchecked	Unchecked	Unchecked	Checked	Unchecked		No			No		No	No	No	No	No	No	No	No
Female	2	3	Permanent	Outreach	2					No	Unchecked	Unchecked	Unchecked	Unchecked	Unchecked	Unchecked	Unchecked	Unchecked	Unchecked		No			No		Yes	No	No	Yes	No	No	No	No							4
Female	2	3	Permanent	Outreach	2					No	Unchecked	Unchecked	Unchecked	Unchecked	Unchecked	Unchecked	Unchecked	Unchecked	Unchecked		No			No		Yes	No	No	No	No	No	No	No
Male	3		Permanent	Outreach	2					No	Unchecked	Unchecked	Unchecked	Unchecked	Unchecked	Unchecked	Unchecked	Unchecked	Unchecked		No			No		Yes	No	No	No	No	No	No	No
Female	2	2	Permanent	Outreach	2					No	Unchecked	Unchecked	Unchecked	Unchecked	Unchecked	Unchecked	Unchecked	Unchecked	Unchecked		No			Yes	1-2 weeks	No	No	No	No	No	No	No	No
Female	2	2	Permanent	Rehabilitation Services	3					No	Unchecked	Unchecked	Unchecked	Unchecked	Unchecked	Unchecked	Unchecked	Unchecked	Unchecked		No			Yes	3-4 weeks	Yes	No	No	Yes	No	No	No	No							3
Female	3	3	Permanent	Medical Services	1			No		No	Unchecked	Unchecked	Unchecked	Unchecked	Unchecked	Unchecked	Unchecked	Unchecked	Unchecked		Yes	>3 months	Negative	Yes	1-2 weeks	Yes	No	No	No	No	No	No	No
Male	3	3	Permanent	Medical College	1		Faculty			No	Unchecked	Unchecked	Unchecked	Unchecked	Unchecked	Unchecked	Unchecked	Unchecked	Unchecked		Yes	>3 months	Negative	No		No	No	No	No	No	No	No	No
Female	3	3	Permanent	Nursing	2					No	Unchecked	Unchecked	Unchecked	Unchecked	Unchecked	Unchecked	Unchecked	Unchecked	Unchecked		No			No		Yes	No	No	No	No	No	No	No
Male	3	3	Permanent	Medical Services	2			No		No	Unchecked	Unchecked	Unchecked	Unchecked	Unchecked	Unchecked	Unchecked	Unchecked	Unchecked		No			Yes	1-2 months	No	No	No	No	No	No	No	No
Female	2	3	Permanent	Pathology	3				Haematology	Yes	Checked	Unchecked	Unchecked	Checked	Unchecked	Unchecked	Unchecked	Unchecked	Unchecked		Yes	>3 months	Negative	No		No	No	No	No	No	No	No	No
Female	3	3	Permanent	Pathology	3				Clinical Chemistry	No	Unchecked	Unchecked	Unchecked	Unchecked	Unchecked	Unchecked	Unchecked	Unchecked	Unchecked		No			Yes	>3 months	No	No	No	Yes	No	No	No	No							1
Male	2	3	Permanent	Aga Khan University (nonclinical)	5					No	Unchecked	Unchecked	Unchecked	Unchecked	Unchecked	Unchecked	Unchecked	Unchecked	Unchecked		No			No		Yes	No	No	No	No	No	No	No
Female	2	3	Permanent	Diagnostic Imaging	3					Yes	Unchecked	Checked	Unchecked	Unchecked	Checked	Unchecked	Unchecked	Checked	Unchecked		Yes	1-2 months	Negative	Yes	3-4 weeks	Yes	No	No	No	No	No	No	No
Male	3	3	Permanent	Diagnostic Imaging	3					No	Unchecked	Unchecked	Unchecked	Unchecked	Unchecked	Unchecked	Unchecked	Unchecked	Unchecked		Yes	>3 months	Negative	No		Yes	No	No	No	No	No	No	No
Female	3	3	Permanent	Medical Services	2			No		No	Unchecked	Unchecked	Unchecked	Unchecked	Unchecked	Unchecked	Unchecked	Unchecked	Unchecked		Yes	>3 months	Negative	No		Yes	No	No	Yes	No	Yes	No	No							22		2
Female	2	3	Permanent	Nursing	1					No	Unchecked	Unchecked	Unchecked	Unchecked	Unchecked	Unchecked	Unchecked	Unchecked	Unchecked		No			Yes	1-2 weeks	Yes	No	No	No	No	No	No	No
Male	2	3	Permanent	Nursing	1					No	Unchecked	Unchecked	Unchecked	Unchecked	Unchecked	Unchecked	Unchecked	Unchecked	Unchecked		Yes	1-2 months	Negative	No		Yes	No	No	No	No	No	No	No
Male	2	3	Permanent	Nursing	1					Yes	Checked	Checked	Checked	Checked	Unchecked	Checked	Unchecked	Checked	Unchecked		No			Yes	3-4 weeks	Yes	No	No	No	No	No	No	No
Male	1		Permanent	Nursing	1					No	Unchecked	Unchecked	Unchecked	Unchecked	Unchecked	Unchecked	Unchecked	Unchecked	Unchecked		Yes	>3 months	Positive	No		Yes	No	No	No	No	No	No	No
Female	3	3	Permanent	Outreach	2					No	Unchecked	Unchecked	Unchecked	Unchecked	Unchecked	Unchecked	Unchecked	Unchecked	Unchecked		No			No		No	No	No	No	No	No	No	No
Male	2	3	Permanent	Rehabilitation Services	3					No	Unchecked	Unchecked	Unchecked	Unchecked	Unchecked	Unchecked	Unchecked	Unchecked	Unchecked		No			Yes	1-2 weeks	Yes	No	No	No	No	No	No	No
Female	3	2	Permanent	Nursing	2					No	Unchecked	Unchecked	Unchecked	Unchecked	Unchecked	Unchecked	Unchecked	Unchecked	Unchecked		No			Yes	3-4 weeks	Yes	Yes	No	No	No	No	No	No					1
Female	3	3	Permanent	Finance	4					Yes	Unchecked	Unchecked	Unchecked	Unchecked	Unchecked	Checked	Unchecked	Checked	Unchecked		No			Yes	>3 months	No	No	No	No	No	No	No	No
Male	2	3	Permanent	Human Resources	4					No	Unchecked	Unchecked	Unchecked	Unchecked	Unchecked	Unchecked	Unchecked	Unchecked	Unchecked		Yes	>3 months	Positive	No		No	No	No	No	No	No	No	No
Female	3	3	Permanent	Nursing	1					No	Unchecked	Unchecked	Unchecked	Unchecked	Unchecked	Unchecked	Unchecked	Unchecked	Unchecked		Yes	>3 months	Negative	Yes	1-7 days	Yes	No	No	No	No	No	No	No
Male	2	3	Permanent	Nursing	2					Yes	Unchecked	Unchecked	Unchecked	Unchecked	Unchecked	Checked	Unchecked	Checked	Unchecked		Yes	>3 months	Negative	Yes	3-4 weeks	Yes	No	No	No	No	No	No	No
Female	3	3	Permanent	Aga Khan University (nonclinical)	5					Yes	Checked	Checked	Checked	Checked	Checked	Checked	Checked	Checked	Unchecked		Yes	3-4 weeks	Positive	No		No	No	No	No	No	No	No	No
Female	2	3	Permanent	Pharmacy	3					Yes	Unchecked	Unchecked	Unchecked	Checked	Unchecked	Checked	Unchecked	Unchecked	Unchecked		No			No		Yes	No	No	No	No	No	No	No
Male	2	3	Permanent	Medical Services	2			No		No	Unchecked	Unchecked	Unchecked	Unchecked	Unchecked	Unchecked	Unchecked	Unchecked	Unchecked		No			No		Yes	No	No	No	No	No	No	No
Female	2	3	Permanent	Medical Services	1			No		Yes	Unchecked	Unchecked	Checked	Unchecked	Checked	Checked	Unchecked	Checked	Unchecked		Yes	1-2 months	Negative	Yes	1-2 weeks	Yes	No	No	No	No	No	No	No
Female	3	3	Permanent	Nursing	2					No	Unchecked	Unchecked	Unchecked	Unchecked	Unchecked	Unchecked	Unchecked	Unchecked	Unchecked		No			No		Yes	No	No	No	No	No	No	No
Female	2	3	Permanent	Medical Services	2			No		Yes	Checked	Unchecked	Unchecked	Checked	Unchecked	Unchecked	Unchecked	Unchecked	Unchecked		No			Yes	1-2 months	No	No	No	No	No	No	No	No
Male	1	3	Contract			Catering				No	Unchecked	Unchecked	Unchecked	Unchecked	Unchecked	Unchecked	Unchecked	Unchecked	Unchecked		No			No		No	No	No	No	No	No	No	No
Male	2	3	Contract			HouseKeeping				No	Unchecked	Unchecked	Unchecked	Unchecked	Unchecked	Unchecked	Unchecked	Unchecked	Unchecked		No			No		No	No	No	No	No	No	No	No
Female	3	3	Contract			HouseKeeping				No	Unchecked	Unchecked	Unchecked	Unchecked	Unchecked	Unchecked	Unchecked	Unchecked	Unchecked		No			Yes	>3 months	Yes	No	No	No	No	No	No	No
Female	4	3	Permanent	Medical Services	2			No		No	Unchecked	Unchecked	Unchecked	Unchecked	Unchecked	Unchecked	Unchecked	Unchecked	Unchecked		No			Yes	1-2 weeks	Yes	No	No	No	No	No	No	No
Female	2	3	Permanent	Aga Khan University (nonclinical)	5					Yes	Unchecked	Unchecked	Unchecked	Checked	Checked	Unchecked	Unchecked	Unchecked	Unchecked		Yes	1-2 months	Positive	Yes	1-2 months	Yes	No	No	No	No	No	No	No
Female	3	2	Permanent	Outreach	2					No	Unchecked	Unchecked	Unchecked	Unchecked	Unchecked	Unchecked	Unchecked	Unchecked	Unchecked		No			No		No	No	No	No	No	No	No	No
Female	3	3	Permanent	Nursing	1					Yes	Unchecked	Checked	Unchecked	Checked	Unchecked	Unchecked	Unchecked	Unchecked	Unchecked		No			Yes	1-2 weeks	Yes	No	No	No	No	No	No	No
Female	1	3	Permanent	Aga Khan University (nonclinical)	5					Yes	Unchecked	Checked	Unchecked	Checked	Unchecked	Unchecked	Unchecked	Unchecked	Checked	SORE THROAT	Yes	>3 months	Negative	No		No	No	No	No	No	No	No	No
Female	1	3	Permanent	Nursing	2					Yes	Checked	Checked	Unchecked	Checked	Unchecked	Unchecked	Unchecked	Unchecked	Unchecked		Yes	1-2 months	Negative	Yes	1-2 months	Yes	No	No	No	No	No	No	No
Female	2	3	Permanent	Outreach	2					Yes	Checked	Checked	Checked	Checked	Checked	Checked	Unchecked	Unchecked	Unchecked		Yes	1-2 months	Negative	Yes	1-2 months	No	No	No	No	Yes	No	No									35
Female	2	3	Contract			HouseKeeping				No	Unchecked	Unchecked	Unchecked	Unchecked	Unchecked	Unchecked	Unchecked	Unchecked	Unchecked		No			No		Yes	No	No	No	No	No	No	No
Male	2	3	Permanent	Outreach	2					Yes	Checked	Checked	Checked	Checked	Checked	Checked	Unchecked	Checked	Unchecked		Yes	>3 months	Negative	Yes	3-4 weeks	No	No	No	Yes	No	No	No	No							1
Female	4	3	Permanent	Outreach	2					Yes	Unchecked	Checked	Unchecked	Unchecked	Unchecked	Unchecked	Unchecked	Unchecked	Checked	SORE THROAT	Yes	1-2 months	Negative	Yes	1-2 weeks	No	No	No	No	No	No	No	No
Female	2	3	Permanent	Medical Services				No		Yes	Unchecked	Checked	Unchecked	Unchecked	Unchecked	Checked	Unchecked	Checked	Unchecked		No			No		Yes	No	No	No	No	No	No	No
Female	3	3	Permanent	Outreach	2					No	Unchecked	Unchecked	Unchecked	Unchecked	Unchecked	Unchecked	Unchecked	Unchecked	Unchecked		No			No		Yes	No	No	No	No	No	No	No
Male	1	3	Contract			Porters				No	Unchecked	Unchecked	Unchecked	Unchecked	Unchecked	Unchecked	Unchecked	Unchecked	Unchecked		Yes	1-2 weeks	Negative	No		No	No	No	No	No	No	No	No
Male	2	3	Permanent	Outreach	2					No	Unchecked	Unchecked	Unchecked	Unchecked	Unchecked	Unchecked	Unchecked	Unchecked	Unchecked		No			Yes	1-2 months	Yes	No	No	No	No	No	No	No
Male	3	3	Contract			Waiter/Waitress				Yes	Unchecked	Checked	Unchecked	Unchecked	Unchecked	Unchecked	Unchecked	Unchecked	Unchecked		No			Yes	1-2 weeks	No	No	No	Yes	No	No	No	No							2
Female	3	2	Permanent	Outreach	2					No	Unchecked	Unchecked	Unchecked	Unchecked	Unchecked	Unchecked	Unchecked	Unchecked	Unchecked		No			Yes	1-2 months	Yes	No	No	Yes	No	No	No	No							1
Female	3	2	Permanent	Medical College	2		Faculty			Yes	Unchecked	Unchecked	Unchecked	Unchecked	Unchecked	Unchecked	Unchecked	Checked	Unchecked		No			Yes	3-4 weeks	No	No	No	No	No	No	No	No
Female	2	3	Permanent	Outreach	2					Yes	Unchecked	Unchecked	Unchecked	Unchecked	Unchecked	Checked	Unchecked	Checked	Unchecked		Yes	>3 months	Negative	No		Yes	No	No	No	No	No	No	No
Male	3	3	Permanent	Outreach	2					Yes	Unchecked	Unchecked	Unchecked	Unchecked	Unchecked	Checked	Unchecked	Checked	Unchecked		Yes	>3 months	Negative	No		Yes	No	No	No	No	No	No	No
Female	3	3	Permanent	Outreach	2					Yes	Unchecked	Checked	Unchecked	Checked	Unchecked	Checked	Unchecked	Unchecked	Unchecked		Yes	>3 months	Negative	Yes	>3 months	Yes	No	No	No	No	No	No	No
Male	3	2	Permanent	Materials Management	4					No	Unchecked	Unchecked	Unchecked	Unchecked	Unchecked	Unchecked	Unchecked	Unchecked	Unchecked		No			Yes	1-2 weeks	Yes	No	No	No	No	No	No	No
Female	1	2	Permanent	Nursing	1					No	Unchecked	Unchecked	Unchecked	Unchecked	Unchecked	Unchecked	Unchecked	Unchecked	Unchecked		Yes	1-2 weeks	Negative	Yes	1-2 weeks	Yes	No	No	No	No	No	No	No
Female	1	3	Permanent	Nursing	1					Yes	Checked	Unchecked	Unchecked	Unchecked	Unchecked	Unchecked	Checked	Unchecked	Unchecked		Yes	1-2 months	Negative	No		Yes	No	No	No	No	No	No	No
Male	2	3	Permanent	Nursing	1					No	Unchecked	Unchecked	Unchecked	Unchecked	Unchecked	Unchecked	Unchecked	Unchecked	Unchecked		No			No		Yes	No	No	Yes	No	No	No	No
Female	1	2	Permanent	Nursing	1					No	Unchecked	Unchecked	Unchecked	Unchecked	Unchecked	Unchecked	Unchecked	Unchecked	Unchecked		Yes	1-2 weeks	Negative	Yes	1-2 months	Yes	No	No	No	Yes	No	No	No								4
Female	1		Permanent	Nursing	1					No	Unchecked	Unchecked	Unchecked	Unchecked	Unchecked	Unchecked	Unchecked	Unchecked	Unchecked		No			No		Yes	No	No	No	No	No	No	No
Female	2	3	Permanent	Nursing	1					Yes	Unchecked	Unchecked	Unchecked	Unchecked	Checked	Unchecked	Unchecked	Unchecked	Unchecked		No			Yes	1-2 weeks	Yes	No	No	No	No	No	No	No
Female	3	3	Permanent	Medical Services	1			No		No	Unchecked	Unchecked	Unchecked	Unchecked	Unchecked	Unchecked	Unchecked	Unchecked	Unchecked		No			Yes	3-4 weeks	Yes	No	No	No	No	No	No	No
Male	2	2	Permanent	Medical College	5		Other			Yes	Checked	Checked	Checked	Checked	Checked	Checked	Checked	Checked	Unchecked		Yes	>3 months	Negative	Yes	3-4 weeks	Yes	No	No	No	No	No	No	No
Female	1	3	Permanent	Nursing	1					No	Unchecked	Unchecked	Unchecked	Unchecked	Unchecked	Unchecked	Unchecked	Unchecked	Unchecked		Yes	1-2 weeks	Negative	No		Yes	No	No	No	No	No	No	No
Female	2	3	Permanent	Nursing	1					Yes	Unchecked	Unchecked	Unchecked	Checked	Unchecked	Unchecked	Unchecked	Unchecked	Unchecked		No			Yes	3-4 weeks	Yes	No	No	No	No	No	No	No
Female	1	3	Permanent	Nursing	1					Yes	Unchecked	Checked	Unchecked	Unchecked	Unchecked	Unchecked	Checked	Checked	Unchecked		No			No		Yes	No	No	No	No	No	No	No
Male	2	3	Permanent	Nursing	1					Yes	Unchecked	Checked	Checked	Checked	Unchecked	Checked	Unchecked	Checked	Unchecked		No			Yes	3-4 weeks	Yes	No	No	No	No	No	No	No
Female	2	2	Permanent	Nursing	1					No	Unchecked	Unchecked	Unchecked	Unchecked	Unchecked	Unchecked	Unchecked	Unchecked	Unchecked		No			No		Yes	No	No	No	No	No	No	No
Female	3	3	Permanent	Nursing	1					Yes	Unchecked	Unchecked	Unchecked	Unchecked	Unchecked	Checked	Unchecked	Checked	Unchecked		Yes	1-2 months	Negative	Yes	1-2 months	Yes	No	No	No	No	No	No	No
Female	3	3	Permanent	Medical College	5		Other			No	Unchecked	Unchecked	Unchecked	Unchecked	Unchecked	Unchecked	Unchecked	Unchecked	Unchecked		No			No		No	No	No	No	No	No	No	No
Male	1	3	Permanent	Nursing	2					No	Unchecked	Unchecked	Unchecked	Unchecked	Unchecked	Unchecked	Unchecked	Unchecked	Unchecked		No			Yes	3-4 weeks	Yes	No	No	No	No	No	No	No
Female	1		Permanent	Nursing	2					Yes	Checked	Unchecked	Unchecked	Unchecked	Unchecked	Unchecked	Unchecked	Unchecked	Unchecked		Yes	1-2 months	Positive	No		Yes	No	No	No	No	No	No	No
Female	1		Permanent	Aga Khan University (nonclinical)	5					Yes	Unchecked	Unchecked	Unchecked	Checked	Unchecked	Unchecked	Unchecked	Checked	Unchecked		No			No		No	No	No	No	No	No	No	No
Female	1	3	Permanent	Nursing	1					No	Unchecked	Unchecked	Unchecked	Unchecked	Unchecked	Unchecked	Unchecked	Unchecked	Unchecked		Yes	>3 months	Negative	Yes	3-4 weeks	Yes	No	No	No	No	No	No	No
Female	4	3	Permanent	Nursing	1					No	Unchecked	Unchecked	Unchecked	Unchecked	Unchecked	Unchecked	Unchecked	Unchecked	Unchecked		No			Yes	3-4 weeks	Yes	No	No	No	No	No	No	No
Female	1	3	Permanent	Nursing	2					Yes	Checked	Unchecked	Unchecked	Unchecked	Unchecked	Unchecked	Unchecked	Unchecked	Unchecked		No			Yes	>3 months	Yes	No	No	No	No	No	No	No
Male	4	3	Permanent	Nursing	2					No	Unchecked	Unchecked	Unchecked	Unchecked	Unchecked	Unchecked	Unchecked	Unchecked	Unchecked		No			Yes	3-4 weeks	Yes	No	No	No	No	No	No	No
Female	2	2	Permanent	Medical Services	4			No		No	Unchecked	Unchecked	Unchecked	Unchecked	Unchecked	Unchecked	Unchecked	Unchecked	Unchecked		Yes	1-2 months	Negative	Yes	1-2 weeks	No	No	No	No	No	No	No	No
Female	2	3	Permanent	Nursing	2					No	Unchecked	Unchecked	Unchecked	Unchecked	Unchecked	Unchecked	Unchecked	Unchecked	Unchecked		Yes	>3 months	Positive	Yes	1-2 weeks	Yes	No	No	No	No	No	No	No
Female	2	2	Permanent	Medical College	1		Faculty			No	Unchecked	Unchecked	Unchecked	Unchecked	Unchecked	Unchecked	Unchecked	Unchecked	Unchecked		Yes	1-2 weeks	Negative	No		Yes	No	No	No	No	No	No	No
Male	3	3	Permanent	Diagnostic Imaging	3					Yes	Unchecked	Checked	Unchecked	Unchecked	Unchecked	Unchecked	Unchecked	Checked	Unchecked		No			Yes	1-2 months	Yes	No	No	No	No	No	No	No
Female	3	2	Permanent	Medical College	2		Faculty			Yes	Unchecked	Unchecked	Checked	Unchecked	Checked	Checked	Unchecked	Unchecked	Unchecked		Yes	1-2 months	Negative	No		Yes	No	No	No	No	No	No	No
Female	2	3	Permanent	Outreach	2					No	Unchecked	Unchecked	Unchecked	Unchecked	Unchecked	Unchecked	Unchecked	Unchecked	Unchecked		No			Yes	>3 months	Yes	No	No	No	No	No	No	No
Male	4	3	Permanent	Diagnostic Imaging	3					No	Unchecked	Unchecked	Unchecked	Unchecked	Unchecked	Unchecked	Unchecked	Unchecked	Unchecked		No			No		No	No	No	No	No	No	No	No
Female	2	3	Permanent	Outreach	2					No	Unchecked	Unchecked	Unchecked	Unchecked	Unchecked	Unchecked	Unchecked	Unchecked	Unchecked		No			No		Yes	No	No	No		No	No	No
Female	2	3	Permanent	Outreach	2					Yes	Unchecked	Checked	Unchecked	Checked	Unchecked	Unchecked	Unchecked	Unchecked	Unchecked		Yes	3-4 weeks	Negative	Yes	3-4 weeks	Yes	No	No	No	No	No	No	No
Female	2	3	Permanent	Outreach	2					Yes	Checked	Checked	Unchecked	Checked	Unchecked	Checked	Checked	Checked	Unchecked		Yes	3-4 weeks	Positive	No		No	No	No	No	No	No	No	No
Female	1	2	Permanent	Medical Services	1			Yes		No	Unchecked	Unchecked	Unchecked	Unchecked	Unchecked	Unchecked	Unchecked	Unchecked	Unchecked		No			No		Yes	No	No	No	No	No	No	No
Female	1	3	Permanent	Nursing	1					No	Unchecked	Unchecked	Unchecked	Unchecked	Unchecked	Unchecked	Unchecked	Unchecked	Unchecked		Yes	>3 months	Negative	Yes	1-2 months	Yes	No	No	No	No	No	No	No
Female	2	3	Permanent	Medical Services	2			No		Yes	Unchecked	Checked	Unchecked	Unchecked	Unchecked	Checked	Unchecked	Unchecked	Unchecked		Yes	>3 months	Negative	No		Yes	No	No	No	No	No	No	No
Female	1	3	Permanent	Nursing	1					No	Unchecked	Unchecked	Unchecked	Unchecked	Unchecked	Unchecked	Unchecked	Unchecked	Unchecked		No			Yes	1-2 months	Yes	No	No	No	No	No	No	No
Male	1	3	Permanent	Outreach	2					Yes	Checked	Checked	Unchecked	Checked	Unchecked	Checked	Unchecked	Checked	Unchecked		No			Yes	3-4 weeks	Yes	No	No	No	No	No	No	No
Female	2	2	Permanent	Medical College	1		Resident			No	Unchecked	Unchecked	Unchecked	Unchecked	Unchecked	Unchecked	Unchecked	Unchecked	Unchecked		Yes	>3 months	Negative	Yes	3-4 weeks	Yes	No	No	No	No	No	No	No
Female	2	3	Permanent	Nursing	2					No	Unchecked	Unchecked	Unchecked	Unchecked	Unchecked	Unchecked	Unchecked	Unchecked	Unchecked		No			Yes	1-2 months	Yes	No	No	No	No	No	No	No
Male	2	3	Permanent	Pathology	3				Clinical Chemistry	No	Unchecked	Unchecked	Unchecked	Unchecked	Unchecked	Unchecked	Unchecked	Unchecked	Unchecked		Yes	>3 months	Positive	No		Yes	No	No	No	No	No	No	No
Female	3	3	Permanent	Nursing	2					Yes	Unchecked	Unchecked	Unchecked	Unchecked	Unchecked	Checked	Unchecked	Checked	Unchecked		No			Yes	3-4 weeks	Yes	No	No	No	No	No	No	No
Male	2	3	Permanent	Rehabilitation Services	3					No	Unchecked	Unchecked	Unchecked	Unchecked	Unchecked	Unchecked	Unchecked	Unchecked	Unchecked		Yes	>3 months	Negative	Yes	1-2 months	Yes	No	No	No	No	No	No	No
Female	2	3	Permanent	Medical Services	1			No		Yes	Checked	Unchecked	Unchecked	Unchecked	Unchecked	Checked	Checked	Checked	Unchecked		Yes	>3 months	Positive	Yes	>3 months	Yes	No	No	No	No	No	No	No
Male	4	3	Permanent	Opthamology						Yes	Unchecked	Checked	Checked	Checked	Unchecked	Unchecked	Unchecked	Checked	Checked	SORE THROAT	No			Yes	1-2 months	No	No	No	No	No	No	No	No
Male	2	2	Permanent	Medical Services	1			Yes		Yes	Unchecked	Unchecked	Checked	Unchecked	Unchecked	Unchecked	Checked	Checked	Unchecked		Yes	>3 months	Negative	No		Yes	No	No	No	No	No	No	No
Male	2	3	Permanent	Rehabilitation Services	3					No	Unchecked	Unchecked	Unchecked	Unchecked	Unchecked	Unchecked	Unchecked	Unchecked	Unchecked		Yes	>3 months	Negative	Yes	3-4 weeks	No	No	No	No	No	No	No	No
Male	3	3	Permanent	Diagnostic Imaging	3					No	Unchecked	Unchecked	Unchecked	Unchecked	Unchecked	Unchecked	Unchecked	Unchecked	Unchecked		No			Yes	1-2 months	Yes	No	No	No	No	No	No	No
Female	3	3	Permanent	Aga Khan University (nonclinical)	5					No	Unchecked	Unchecked	Unchecked	Unchecked	Unchecked	Unchecked	Unchecked	Unchecked	Unchecked		No			Yes		Yes	No	No	No	No	No	No	No
Female	2	2	Permanent	Diagnostic Imaging	3					No	Unchecked	Unchecked	Unchecked	Unchecked	Unchecked	Unchecked	Unchecked	Unchecked	Unchecked		No			Yes	3-4 weeks	Yes	No	No	No	No	No	No	No
Female	5	3	Permanent	Aga Khan University (nonclinical)	5					No	Unchecked	Unchecked	Unchecked	Unchecked	Unchecked	Unchecked	Unchecked	Unchecked	Unchecked		No			Yes	1-2 months	No	No	No	No	No	No	No	No
Female	2	3	Permanent	Executive	5					Yes	Unchecked	Unchecked	Unchecked	Checked	Unchecked	Unchecked	Unchecked	Unchecked	Unchecked		No			Yes		Yes	No	No	No	No	No	No	No
Female	4	2	Permanent	Executive	5					No	Unchecked	Unchecked	Unchecked	Unchecked	Unchecked	Unchecked	Unchecked	Unchecked	Unchecked		No			Yes	1-2 months	No	No	No	No	No	No	No	No	Yes											GRAVE'S DISEASE	1
Female	1	3	Permanent	Outreach	2					No	Unchecked	Unchecked	Unchecked	Unchecked	Unchecked	Unchecked	Unchecked	Unchecked	Unchecked		Yes	>3 months	Negative	Yes	>3 months	No	No	No	No	No	No	No	No
Male	3	3	Permanent	Pharmacy	3					No	Unchecked	Unchecked	Unchecked	Unchecked	Unchecked	Unchecked	Unchecked	Unchecked	Unchecked		No			No		No	No	No	No	No	No	No	No
Female	4		Permanent	Nursing	2					No	Unchecked	Unchecked	Unchecked	Unchecked	Unchecked	Unchecked	Unchecked	Unchecked	Unchecked		No			Yes	1-2 months	No	No	No	No	No	No	No	No
Female	3	3	Permanent	Aga Khan University (nonclinical)	5					No	Unchecked	Unchecked	Unchecked	Unchecked	Unchecked	Unchecked	Unchecked	Unchecked	Unchecked		Yes	3-4 weeks	Negative	Yes	1-2 months	No	Yes	No	No	No	No	No	No					11
Female	2	3	Permanent	Nursing	2					Yes	Unchecked	Checked	Unchecked	Checked	Unchecked	Unchecked	Unchecked	Unchecked	Unchecked		Yes	>3 months	Negative	Yes	1-2 months	Yes	No	No	No	No	No	No	No
Male	3	3	Permanent	Finance	4					No	Unchecked	Unchecked	Unchecked	Unchecked	Unchecked	Unchecked	Unchecked	Unchecked	Unchecked		No			Yes	>3 months	No	No	No	No	No	No	No	No
Female	2	3	Permanent	Nursing	2					No	Unchecked	Unchecked	Unchecked	Unchecked	Unchecked	Unchecked	Unchecked	Unchecked	Unchecked		No			No		Yes	No	No	No	No	No	No	No
Male	3	2	Permanent	Medical College	5		Other			No	Unchecked	Unchecked	Unchecked	Unchecked	Unchecked	Unchecked	Unchecked	Unchecked	Unchecked		No			Yes	3-4 weeks	No	No	No	No	No	No	No	No
Female	3	2	Permanent	Aga Khan University (nonclinical)	5					No	Unchecked	Unchecked	Unchecked	Unchecked	Unchecked	Unchecked	Unchecked	Unchecked	Unchecked		No			No		No	No	No	No	No	No	No	No
Female	2	3	Permanent	Medical Services	5			No		No	Unchecked	Unchecked	Unchecked	Unchecked	Unchecked	Unchecked	Unchecked	Unchecked	Unchecked		Yes	1-7 days	Negative	Yes	1-2 weeks	Yes	No	No	Yes	No	No	No	No
Female	2	3	Permanent	Medical Services	5			No		Yes	Unchecked	Checked	Unchecked	Unchecked	Unchecked	Checked	Unchecked	Unchecked	Unchecked		No			Yes	3-4 weeks	Yes	No	No	No	No	No	No	No
Male	2	3	Permanent	Diagnostic Imaging	3					Yes	Checked	Unchecked	Unchecked	Unchecked	Unchecked	Unchecked	Unchecked	Unchecked	Unchecked		No			Yes	>3 months	Yes	No	No	No	No	No	No	No
Male	3	3	Permanent	Aga Khan University (nonclinical)	5					No	Unchecked	Unchecked	Unchecked	Checked	Unchecked	Unchecked	Unchecked	Unchecked	Unchecked		No			No		No	No	No	Yes	No	No	No	No							4
Male	1	3	Permanent	Diagnostic Imaging	3					No	Unchecked	Unchecked	Unchecked	Unchecked	Unchecked	Unchecked	Unchecked	Unchecked	Unchecked		Yes	>3 months	Negative	No		Yes	No	No	No	No	No	No	No
Female	3	3	Permanent	Nursing	2					Yes	Unchecked	Checked	Unchecked	Unchecked	Unchecked	Checked	Unchecked	Checked	Unchecked		No			Yes	1-2 months	Yes	No	No	No		No	No	No
Female	2	3	Permanent	Nursing	2					Yes	Unchecked	Checked	Unchecked	Checked	Unchecked	Unchecked	Unchecked	Checked	Unchecked		No			Yes	1-2 months	Yes	No	No	No	No	No	No	No
Female	1	3	Permanent	Nursing	2					Yes	Unchecked	Checked	Unchecked	Unchecked	Unchecked	Checked	Unchecked	Checked	Unchecked		No			Yes	1-2 months	Yes	No	No	No	No	No	No	No
Male	2	3	Contract			HouseKeeping				No	Unchecked	Unchecked	Unchecked	Unchecked	Unchecked	Unchecked	Unchecked	Unchecked	Unchecked		No			No		No	No	No	No	No	No	No	No
Female	2	3	Permanent	Nursing	2					Yes	Unchecked	Checked	Unchecked	Unchecked	Unchecked	Unchecked	Checked	Checked	Unchecked		No			No		No	No	No	No	No	No	No	No
Male	1	3	Permanent	Nursing	2					Yes	Unchecked	Unchecked	Unchecked	Checked	Unchecked	Unchecked	Unchecked	Unchecked	Unchecked		Yes	1-2 months	Negative	No		Yes	No	No	No	No	No	No	No
Female	1	3	Permanent	Nursing	2					Yes	Unchecked	Checked	Unchecked	Checked	Unchecked	Unchecked	Unchecked	Checked	Unchecked		Yes	3-4 weeks	Negative	No		Yes	No	No	No	No	No	No	No
Female	2	3	Permanent	Nursing	2					No	Unchecked	Unchecked	Unchecked	Unchecked	Unchecked	Unchecked	Unchecked	Unchecked	Unchecked		Yes	>3 months	Negative	No		Yes	No	No	No	No	No	No	No
Female	1	3	Permanent	Nursing	2					Yes	Checked	Unchecked	Checked	Unchecked	Checked	Checked	Unchecked	Checked	Unchecked		Yes	1-2 months	Positive	No		Yes	No	No	No	No	No	No	No
Male	2	3	Permanent	Nursing	1					No	Unchecked	Unchecked	Unchecked	Unchecked	Unchecked	Unchecked	Unchecked	Unchecked	Unchecked		No			Yes	3-4 weeks	Yes	No	No	No	No	No	No	No
Male	5	3	Permanent	Nursing	1					Yes	Unchecked	Unchecked	Unchecked	Unchecked	Unchecked	Checked	Unchecked	Checked	Unchecked		No			Yes	1-2 months	Yes	No	No	No	No	No	No	No
Female	3	3	Permanent	Nursing	2					No	Unchecked	Unchecked	Unchecked	Unchecked	Unchecked	Unchecked	Unchecked	Unchecked	Unchecked		Yes	1-2 months	Negative	No		No	No	No	No	No	No	No	No
Male	2	3	Permanent	Nursing	1					Yes	Checked	Unchecked	Unchecked	Unchecked	Checked	Unchecked	Unchecked	Checked	Unchecked		Yes	>3 months	Negative	Yes	1-2 weeks	Yes	No	No	No	No	No	No	No
Female	3	3	Permanent	Medical Services	4			Yes		No	Unchecked	Unchecked	Unchecked	Unchecked	Unchecked	Unchecked	Unchecked	Unchecked	Unchecked		Yes	>3 months	Negative	Yes	>3 months	Yes	No	No	No	No	No	No	No
Male	4	3	Permanent	Nursing	1					No	Unchecked	Unchecked	Unchecked	Unchecked	Unchecked	Unchecked	Unchecked	Unchecked	Unchecked		No			Yes	1-2 months	Yes	No	No	No	No	No	No	No
Male	2	3	Permanent	Nursing	1					No	Unchecked	Unchecked	Unchecked	Unchecked	Unchecked	Unchecked	Unchecked	Unchecked	Unchecked		No			Yes	1-2 months	Yes	No	No	No	No	No	No	No
Female	1	3	Permanent	Nursing	2					Yes	Checked	Checked	Unchecked	Checked	Unchecked	Checked	Unchecked	Checked	Unchecked		Yes	>3 months	Negative	Yes	1-2 months	No	No	No	No	No	No	No	No
Female	1	3	Permanent	Nursing	2					No	Unchecked	Unchecked	Unchecked	Unchecked	Unchecked	Unchecked	Unchecked	Unchecked	Unchecked		No			No		No	No	No	No	No	No	No	No
Male	2	3	Contract		4	HouseKeeping				Yes	Checked	Checked	Unchecked	Checked	Unchecked	Unchecked	Unchecked	Unchecked	Unchecked		No			Yes	3-4 weeks	No	No	No	No	No	No	No	No
Female	2	3	Permanent	Medical Services	2			No		Yes	Checked	Unchecked	Unchecked	Checked	Unchecked	Unchecked	Unchecked	Checked	Unchecked		No			No		Yes	No	No	No	No	No	No	No
Male	2	3	Permanent	Outreach	2					No	Unchecked	Unchecked	Unchecked	Unchecked	Unchecked	Unchecked	Unchecked	Unchecked	Unchecked		Yes	>3 months	Positive	No		No	No	No	No	No	No	No	No
Female	2	3	Permanent	Outreach	2					Yes	Checked	Unchecked	Unchecked	Unchecked	Unchecked	Checked	Unchecked	Unchecked	Unchecked		Yes	>3 months	Positive	Yes	>3 months	Yes	No	No	No	No	No	No	No
Female	2	3	Permanent	Outreach	2					Yes	Unchecked	Checked	Unchecked	Checked	Unchecked	Checked	Checked	Checked	Unchecked		No			No		Yes	No	No	No	Yes	No	No	No								32
Female	2	3	Permanent	Outreach	2					Yes	Unchecked	Unchecked	Unchecked	Unchecked	Checked	Checked	Unchecked	Checked	Unchecked		No			No		No	Yes	No	Yes	No	No	No	No					10		10
Female	3	3	Permanent	Outreach	2					Yes	Unchecked	Checked	Unchecked	Checked	Unchecked	Unchecked	Unchecked	Checked	Unchecked		No			No		Yes	No	No	No	No	No	No	No
Male	3	3	Permanent	Outreach	2					No	Unchecked	Unchecked	Unchecked	Unchecked	Unchecked	Unchecked	Unchecked	Unchecked	Unchecked		No			Yes	>3 months	No	No	No	No	No	No	No	No
Male	1	3	Permanent	Aga Khan University (nonclinical)	5					No	Unchecked	Unchecked	Unchecked	Unchecked	Unchecked	Unchecked	Unchecked	Unchecked	Unchecked		No			No		No	No	No	No	No	No	No	No
Male	1	3	Permanent	Aga Khan University (nonclinical)	5					No	Unchecked	Unchecked	Unchecked	Unchecked	Unchecked	Unchecked	Unchecked	Unchecked	Unchecked		No			No		Yes	No	No	No	No	No	No	No
Male	2	3	Permanent	Diagnostic Imaging	3					Yes	Unchecked	Checked	Unchecked	Checked	Unchecked	Unchecked	Unchecked	Unchecked	Unchecked		No			Yes	1-2 weeks	No	No	No	No	No	No	No	No
Female	2		Permanent	Opthamology						Yes	Checked	Unchecked	Unchecked	Unchecked	Unchecked	Checked	Unchecked	Unchecked	Unchecked		No			No		No	No	No	No	No	No	No	No
Female	2	3	Permanent	Nursing	2					Yes	Checked	Checked	Unchecked	Checked	Unchecked	Checked	Unchecked	Unchecked	Unchecked		No			No		Yes	No	No	No	No	No	No	No
Male	3	3	Permanent	Outreach	2					Yes	Checked	Checked	Unchecked	Unchecked	Checked	Checked	Unchecked	Unchecked	Unchecked		No			No		Yes	No	No	Yes	No	No	No	No							4
Female	2	3	Permanent	Outreach	2					No	Unchecked	Unchecked	Unchecked	Unchecked	Unchecked	Unchecked	Unchecked	Unchecked	Unchecked		Yes	>3 months	Negative	No		No	No	No	No	No	No	No	No
Female	1	3	Permanent	Medical Services	2			No		Yes	Unchecked	Checked	Unchecked	Checked	Unchecked	Unchecked	Unchecked	Unchecked	Unchecked		No			No		No	No	No	No	No	No	No	No
Male	2	3	Permanent	Outreach	2					Yes	Checked	Checked	Unchecked	Checked	Unchecked	Checked	Unchecked	Unchecked	Unchecked		No			No		Yes	No	No	No	No	No	No	No
Male	2	3	Permanent	Nursing	2					No	Unchecked	Unchecked	Unchecked	Unchecked	Unchecked	Unchecked	Unchecked	Unchecked	Unchecked		No			Yes	>3 months	No	No	No	No	No	No	No	No
Male	2	3	Contract			HouseKeeping				No	Unchecked	Unchecked	Unchecked	Unchecked	Unchecked	Unchecked	Unchecked	Unchecked	Unchecked		No			Yes	>3 months	Yes	No	No	No	No	No	No	No
Male	2	2	Permanent	Outreach	2					No	Unchecked	Unchecked	Unchecked	Unchecked	Unchecked	Unchecked	Unchecked	Unchecked	Unchecked		Yes	3-4 weeks	Negative	Yes	3-4 weeks	No	No	No	No	No	No	No	No
Female	3	3	Permanent	Nursing	2					Yes	Checked	Checked	Unchecked	Checked	Unchecked	Unchecked	Unchecked	Unchecked	Unchecked		No			Yes		Yes	No	No	No	No	No	No	No
Female	2	3	Permanent	Opthamology						Yes	Checked	Unchecked	Checked	Unchecked	Unchecked	Checked	Checked	Unchecked	Unchecked		Yes	1-2 months	Positive	Yes	>3 months	Yes	No	No	No	No	No	No	No
Male	4	3	Permanent	Pathology	3				Microbiology	No	Unchecked	Unchecked	Unchecked	Unchecked	Unchecked	Unchecked	Unchecked	Unchecked	Unchecked		No			No		No	No	No	No	No	No	No	No
Female	3	3	Permanent	Outreach	2					Yes	Checked	Unchecked	Unchecked	Unchecked	Unchecked	Unchecked	Unchecked	Checked	Unchecked		No			No		Yes	No	No	No	No	No		No
Female	3	3	Permanent	Pathology	3				Microbiology	No	Unchecked	Unchecked	Unchecked	Unchecked	Unchecked	Unchecked	Unchecked	Unchecked	Unchecked		Yes	1-2 months	Negative	Yes	3-4 weeks	No	No	No	No	No	No	No	No
Male	3		Permanent	Nursing	2					Yes	Unchecked	Checked	Unchecked	Unchecked	Unchecked	Unchecked	Unchecked	Checked	Unchecked		No			No		No	No	No	No	No	No	No	No
Male	2	3	Permanent	Pathology	3				Phlebotomy	Yes	Checked	Checked	Checked	Checked	Unchecked	Checked	Unchecked	Unchecked	Unchecked		Yes	1-2 weeks	Negative	Yes	3-4 weeks	Yes	No	No	No	No	No	No	No
Male	1	3	Permanent	Medical Services	5			No		No	Unchecked	Unchecked	Unchecked	Unchecked	Unchecked	Unchecked	Unchecked	Unchecked	Unchecked		No			Yes	>3 months	No	No	No	No	No	No	No	No
Female	3	3	Permanent	Medical Services	5			No		No	Unchecked	Unchecked	Unchecked	Unchecked	Unchecked	Unchecked	Unchecked	Unchecked	Unchecked		Yes	>3 months	Negative	No		No	No	No	No	No	No	No	No
Female	1	2	Permanent	Medical College	2		Resident			Yes	Unchecked	Unchecked	Unchecked	Checked	Unchecked	Unchecked	Unchecked	Unchecked	Unchecked		Yes	>3 months	Negative	Yes	>3 months	Yes	No	No	No	No	No	No	No
Male	2	1	Contract			Security				No	Unchecked	Unchecked	Unchecked	Unchecked	Unchecked	Unchecked	Unchecked	Unchecked	Unchecked		No			No		Yes	No	No	No	No	No	No	No
Female	1	3	Permanent	Diagnostic Imaging	3					No	Unchecked	Unchecked	Unchecked	Unchecked	Unchecked	Unchecked	Unchecked	Unchecked	Unchecked		No			Yes	3-4 weeks	No	No	No	No	No	No	No	No
Female	2	1	Permanent	Medical Services				No		Yes	Checked	Checked	Unchecked	Checked	Unchecked	Checked	Unchecked	Checked	Unchecked		No			No		Yes	No	No	No	No	No	No	No
Female	6	3	Permanent	Medical Services				No		No	Unchecked	Unchecked	Unchecked	Unchecked	Unchecked	Unchecked	Unchecked	Unchecked	Unchecked		No			No		Yes	Yes	No	Yes	Yes	No	No	No					33		20	50
Female	3	3	Permanent	Outreach	2					Yes	Unchecked	Checked	Unchecked	Checked	Unchecked	Checked	Unchecked	Checked	Unchecked		No			Yes	3-4 weeks	Yes	No	No	Yes	No	No	No	No							5
Female	3	2	Permanent	Human Resources	4					Yes	Checked	Checked	Unchecked	Checked	Unchecked	Unchecked	Unchecked	Unchecked	Unchecked		Yes	1-2 months	Negative	Yes	>3 months	No	No	No	No	No	No	No	No
Female	2	2	Permanent	Nursing	1					No	Unchecked	Unchecked	Unchecked	Unchecked	Unchecked	Unchecked	Unchecked	Unchecked	Unchecked		Yes	>3 months	Negative	No		Yes	No	No	No	No	No	No	No
Male	2	3	Permanent	Pathology	3				Haematology	No	Unchecked	Unchecked	Unchecked	Unchecked	Unchecked	Unchecked	Unchecked	Unchecked	Unchecked		No			No		No	No	No	No	No	No	No	No
Female	1	2	Permanent	Medical Services	1			Yes		Yes	Checked	Checked	Unchecked	Unchecked	Unchecked	Checked	Unchecked	Checked	Unchecked		Yes	>3 months	Negative	Yes	3-4 weeks	Yes	No	No	No	No	No	No	Yes											1
Female	2	3	Permanent	Nursing	1					Yes	Checked	Checked	Unchecked	Unchecked	Unchecked	Unchecked	Unchecked	Unchecked	Unchecked		No			Yes	1-2 months	Yes	No	No	No	No	No	No	No
Female	2	3	Permanent	Nursing	1					No	Unchecked	Unchecked	Unchecked	Unchecked	Unchecked	Checked	Unchecked	Checked	Unchecked		Yes	>3 months	Negative	Yes	3-4 weeks	Yes	No	No	No	No	No	No	No
Male	2		Permanent	Nursing	1					Yes	Checked	Unchecked	Unchecked	Checked	Unchecked	Unchecked	Unchecked	Unchecked	Unchecked		Yes	>3 months	Negative	Yes	3-4 weeks	Yes	No	No	No	No	No	No	No
Female	3	2	Permanent	Nursing	2					Yes	Unchecked	Checked	Unchecked	Checked	Unchecked	Checked	Checked	Unchecked	Unchecked		Yes	1-2 months	Positive	No		Yes	No	No	No	No	No	No	No
Female	4	3	Permanent	Nursing	2					Yes	Checked	Checked	Unchecked	Checked	Unchecked	Checked	Unchecked	Checked	Unchecked		Yes	3-4 weeks	Positive	Yes	3-4 weeks	Yes	No	No	No	No	No	No	No
Male	4	3	Permanent	Aga Khan University (nonclinical)	5					Yes	Checked	Checked	Checked	Checked	Unchecked	Checked	Unchecked	Unchecked	Unchecked		Yes	1-7 days	Negative	Yes	>3 months	No	No	No	No	No	No	No	No
Male	1	3	Permanent	Pathology	3				Pool Pathology	Yes	Unchecked	Unchecked	Unchecked	Checked	Unchecked	Unchecked	Unchecked	Unchecked	Unchecked		Yes	>3 months	Negative	Yes	>3 months	Yes	No	No	No	No	No	No	No
Female	2	3	Permanent	Medical Services	2			No		No	Unchecked	Unchecked	Unchecked	Unchecked	Unchecked	Unchecked	Unchecked	Unchecked	Unchecked		No			Yes	1-2 months	Yes	No	No	No	No	No	No	No
Female	2	3	Permanent	Finance	4					Yes	Unchecked	Unchecked	Unchecked	Unchecked	Unchecked	Checked	Checked	Checked	Unchecked		Yes	3-4 weeks	Positive	No		Yes	No	No	No	Yes	No	No	No								10
Female	1	3	Permanent	Nursing	2					No	Unchecked	Unchecked	Unchecked	Unchecked	Unchecked	Unchecked	Unchecked	Unchecked	Unchecked		Yes	1-2 months	Negative	No		No	No	No	No	No	No	No	No
Female	1		Permanent	Medical Services	5			No		No	Unchecked	Unchecked	Unchecked	Unchecked	Unchecked	Unchecked	Unchecked	Unchecked	Unchecked		No			Yes	1-2 months	Yes	No	No	No	No	No	No	No
Female	2	3	Permanent	Nursing	2					No	Unchecked	Unchecked	Unchecked	Unchecked	Unchecked	Unchecked	Unchecked	Unchecked	Unchecked		No			Yes	1-2 months	Yes	No	No	No	No	No	No	No
Male	2	3	Permanent	Nursing	1					Yes	Checked	Checked	Unchecked	Checked	Unchecked	Unchecked	Unchecked	Unchecked	Unchecked		No			No		No	No	No	No	No	No	No	No
Male	2	3	Permanent	Nursing	2					No	Unchecked	Unchecked	Unchecked	Unchecked	Unchecked	Unchecked	Unchecked	Unchecked	Unchecked		No			Yes	>3 months	Yes	No	No	No	No	No	No	No
Female	2	3	Permanent	Nursing	2					No	Unchecked	Unchecked	Unchecked	Unchecked	Unchecked	Unchecked	Unchecked	Unchecked	Unchecked		No			No		No	No	No	No	No	No	No	No
Male	2	3	Contract			Porters				No	Unchecked	Unchecked	Unchecked	Unchecked	Unchecked	Unchecked	Unchecked	Unchecked	Unchecked		No			Yes	1-2 months	Yes	No	No	No	No	No	No	No
Male	1	3	Permanent	Materials Management	4					No	Unchecked	Unchecked	Unchecked	Unchecked	Unchecked	Unchecked	Unchecked	Unchecked	Unchecked		No			No		No	No	No	No	No	No	No	No
Female	1	3	Contract			Waiter/Waitress				No	Unchecked	Unchecked	Unchecked	Unchecked	Unchecked	Unchecked	Unchecked	Unchecked	Unchecked		Yes	>3 months	Positive	Yes	>3 months	No	No	No	No	No	No	No	No
Female	1	3	Contract			HouseKeeping				No	Unchecked	Unchecked	Unchecked	Unchecked	Unchecked	Unchecked	Unchecked	Unchecked	Unchecked		No			No		No	No	No	No	No	No	No	No
Female	1	3	Contract			Waiter/Waitress				No	Unchecked	Unchecked	Unchecked	Unchecked	Unchecked	Unchecked	Unchecked	Unchecked	Unchecked		Yes	>3 months	Negative	Yes	>3 months	No	No	No	No	No	No	No	No
Female	2	3	Contract			Waiter/Waitress				No	Unchecked	Unchecked	Unchecked	Unchecked	Unchecked	Unchecked	Unchecked	Unchecked	Unchecked		Yes	>3 months	Negative	No		No	No	No	No	No	No	No	No
Male	1	3	Contract			HouseKeeping				No	Unchecked	Unchecked	Unchecked	Unchecked	Unchecked	Unchecked	Unchecked	Unchecked	Unchecked		No			Yes	>3 months	Yes	No	No	No	No	No	No	No
Male	1	2	Contract			HouseKeeping				No	Unchecked	Unchecked	Unchecked	Unchecked	Unchecked	Unchecked	Unchecked	Unchecked	Unchecked		No			Yes	1-2 months	Yes	No	No	No	No	No	No	No
Female	3	3	Permanent	Nursing	1					No	Unchecked	Unchecked	Unchecked	Unchecked	Unchecked	Unchecked	Unchecked	Unchecked	Unchecked		No			No		Yes	Yes	No	No	No	No	No	No					10
Female	1	3	Permanent	Aga Khan University (nonclinical)	5					No	Unchecked	Unchecked	Unchecked	Unchecked	Unchecked	Unchecked	Unchecked	Unchecked	Unchecked		No			No		Yes	No	No	No	No	No	No	No
Female	2	2	Permanent	Outreach	2					Yes	Checked	Checked	Checked	Unchecked	Unchecked	Checked	Unchecked	Checked	Unchecked		No			No		No	No	No	No	No	No	No	No
Male	1	3	Contract			HouseKeeping				No	Unchecked	Unchecked	Unchecked	Unchecked	Unchecked	Unchecked	Unchecked	Unchecked	Unchecked		No			Yes	1-2 months	Yes	No	No	No	No	No	No	No
Male	2	3	Contract			Porters				No	Unchecked	Unchecked	Unchecked	Unchecked	Unchecked	Unchecked	Unchecked	Unchecked	Unchecked		No			No		Yes	No	No	No	No	No	No	No
Male	2	3	Contract			HouseKeeping				Yes	Checked	Unchecked	Unchecked	Unchecked	Unchecked	Checked	Unchecked	Checked	Unchecked		No			Yes	1-2 months	Yes	No	No	No	No	No	No	No
Female	3	3	Permanent	Nursing	2					Yes	Unchecked	Checked	Unchecked	Checked	Unchecked	Unchecked	Unchecked	Unchecked	Unchecked		No			Yes	1-2 months	Yes	No	No	No	No	No	No	No
Male	2	3	Permanent	Medical Services	2			No		Yes	Unchecked	Unchecked	Unchecked	Unchecked	Unchecked	Unchecked	Unchecked	Checked	Checked	SORE THROAT	Yes	1-2 months	Negative	Yes	1-2 months	Yes	No	No	No	No	No	No	No
Female	1	3	Permanent	Materials Management	4					No	Unchecked	Unchecked	Unchecked	Unchecked	Unchecked	Unchecked	Unchecked	Unchecked	Unchecked		No			Yes	1-2 months	No	No	No	No	No	No	No	No
Female	2	3	Permanent	Nursing	2					Yes	Checked	Unchecked	Unchecked	Unchecked	Unchecked	Checked	Unchecked	Checked	Unchecked		Yes	1-2 months	Negative	Yes	1-2 months	Yes	No	No	No	No	No	No	No
Female	5	3	Permanent	Nursing	2					Yes	Unchecked	Unchecked	Checked	Unchecked	Checked	Checked	Checked	Checked	Unchecked		No			Yes	3-4 weeks	Yes	No	No	No	No	No	No	No
Male	4	3	Permanent	Medical Services	2			Yes		No	Unchecked	Unchecked	Unchecked	Unchecked	Unchecked	Unchecked	Unchecked	Unchecked	Unchecked		No			Yes	1-2 months	Yes	No	No	No	No	No	No	No
Male	3	3	Permanent	Medical Services	2			No		No	Unchecked	Unchecked	Unchecked	Unchecked	Unchecked	Unchecked	Unchecked	Unchecked	Unchecked		No			Yes	1-2 months	Yes	No	No	No	No	No	No	No
Female	2	3	Permanent	Nursing	2					No	Unchecked	Unchecked	Unchecked	Unchecked	Unchecked	Unchecked	Unchecked	Unchecked	Unchecked		Yes	>3 months	Negative	Yes	1-2 months	Yes	No	No	No	No	No	No	No
Female	3	3	Permanent	Nursing	2					Yes	Unchecked	Unchecked	Unchecked	Unchecked	Unchecked	Unchecked	Unchecked	Unchecked	Unchecked		No			No		Yes	No	No	No	No	No	No	No
Male	3	3	Permanent	Medical Services	2			No		No	Unchecked	Unchecked	Unchecked	Unchecked	Unchecked	Unchecked	Unchecked	Unchecked	Unchecked		No			Yes	1-2 months	Yes	No	No	No	Yes	No	No	No								2
Female	3	3	Permanent	Nursing	2					Yes	Checked	Unchecked	Unchecked	Unchecked	Unchecked	Unchecked	Unchecked	Unchecked	Unchecked		No			No		Yes	No	No	No	No	No	No	No
Female	3	2	Permanent	Nursing	2					Yes	Unchecked	Unchecked	Unchecked	Checked	Unchecked	Unchecked	Unchecked	Unchecked	Unchecked		No			No		Yes	No	No	No	No	No	No	No
Female	3	2	Permanent	Medical College	5		Other			No	Unchecked	Unchecked	Unchecked	Unchecked	Unchecked	Unchecked	Unchecked	Unchecked	Unchecked		Yes	>3 months	Negative	Yes	>3 months	No	No	No	No	No	No	No	No
Male	3	2	Permanent	Medical College	5		Other			Yes	Unchecked	Unchecked	Unchecked	Checked	Unchecked	Unchecked	Checked	Unchecked	Unchecked		Yes	>3 months	Negative	Yes	3-4 weeks	Yes	No	No	No	No	No	No	No
Male	3	3	Permanent	Medical Services	5			No		Yes	Unchecked	Checked	Unchecked	Unchecked	Unchecked	Checked	Unchecked	Checked	Unchecked		Yes	>3 months	Positive	Yes	>3 months	Yes	No	No	No	No	No	No	No
Female	2	3	Permanent	Outreach	2					No	Unchecked	Unchecked	Unchecked	Unchecked	Unchecked	Unchecked	Unchecked	Unchecked	Unchecked		No			No		Yes	No	No	No	No	No	No	No
Female	4	3	Permanent	Outreach	2					Yes	Checked	Unchecked	Unchecked	Unchecked	Checked	Unchecked	Unchecked	Unchecked	Unchecked		No			No		No	No	No	No	No	No	No	No
Male	3	3	Permanent	Outreach	2					No	Unchecked	Unchecked	Unchecked	Unchecked	Unchecked	Unchecked	Unchecked	Unchecked	Unchecked		No			No		No	No	No	No	No	No	No	No
Male	2	2	Permanent	Outreach	2					Yes	Unchecked	Checked	Checked	Unchecked	Unchecked	Checked	Unchecked	Checked	Unchecked		No			No		Yes	No	No	No	No	No	No	No
Male	1	3	Permanent	Outreach	2					Yes	Checked	Checked	Unchecked	Checked	Unchecked	Unchecked	Unchecked	Unchecked	Unchecked		Yes	>3 months	Negative	No		No	No	No	No	No	No	No	No
Male	3	3	Permanent	Pathology	3				Pool Pathology	No	Unchecked	Unchecked	Unchecked	Unchecked	Unchecked	Unchecked	Unchecked	Unchecked	Unchecked		No			Yes	>3 months	Yes	No	No	No	No	No	No	No
Male	4	3	Permanent	Medical Services	1			Yes		No	Unchecked	Unchecked	Unchecked	Unchecked	Unchecked	Unchecked	Unchecked	Unchecked	Unchecked		Yes	>3 months	Negative	No		Yes	No	No	Yes	No	No	No	No	Yes						20					EPILESPSY	35
Female	2	2	Permanent	Pharmacy	3					Yes	Checked	Checked	Unchecked	Checked	Unchecked	Checked	Checked	Unchecked	Unchecked		Yes	>3 months	Positive	No		Yes	No	No	No	No	No	No	No
Female	1	3	Permanent	Medical Services	2			No		Yes	Unchecked	Checked	Unchecked	Unchecked	Unchecked	Checked	Unchecked	Checked	Unchecked		No			Yes	>3 months	Yes	No	No	No	No	No	No	No
Male	1	3	Contract		4	HouseKeeping				No	Unchecked	Unchecked	Unchecked	Unchecked	Unchecked	Unchecked	Unchecked	Unchecked	Unchecked		No			No		No	No	No	No	No	No	No	No
Female	3	3	Permanent	Pathology	3				Pathology Admin Office	Yes	Unchecked	Unchecked	Checked	Unchecked	Unchecked	Checked	Unchecked	Checked	Unchecked		Yes	>3 months	Positive	No		Yes	No	No	No	No	No	No	No
Female	1	3	Contract			HouseKeeping				No	Unchecked	Unchecked	Unchecked	Unchecked	Unchecked	Unchecked	Unchecked	Unchecked	Unchecked		No			No		No	No	No	No	No	No	No	No
Male	1	3	Contract			HouseKeeping				No	Unchecked	Unchecked	Unchecked	Unchecked	Unchecked	Unchecked	Unchecked	Unchecked	Unchecked		No			No		Yes	No	No	No	No	No	No	No
Male	1	3	Contract			HouseKeeping				No	Unchecked	Unchecked	Unchecked	Unchecked	Unchecked	Unchecked	Unchecked	Unchecked	Unchecked		No			No		No	No	No	No	No	No	No	No
Female	2	3	Contract			HouseKeeping				No	Unchecked	Unchecked	Unchecked	Unchecked	Unchecked	Unchecked	Unchecked	Unchecked	Unchecked		No			No		No	No	No	No	No	No	No	No
Female	1	3	Contract			HouseKeeping				Yes	Unchecked	Checked	Unchecked	Unchecked	Unchecked	Unchecked	Unchecked	Unchecked	Unchecked		No			No		No	No	No	No	No	No	No	No
Male	2	3	Contract			HouseKeeping				No	Unchecked	Unchecked	Unchecked	Unchecked	Unchecked	Unchecked	Unchecked	Unchecked	Unchecked		No			No		Yes	No	No	No	No	No	No	No
Female	3	3	Contract			HouseKeeping				No	Unchecked	Unchecked	Unchecked	Unchecked	Unchecked	Unchecked	Unchecked	Unchecked	Unchecked		No			No		No	No	No	No	No	No	No	No
Female	2	3	Contract			HouseKeeping				No	Unchecked	Unchecked	Unchecked	Unchecked	Unchecked	Unchecked	Unchecked	Unchecked	Unchecked		No			No		No	No	No	No	No	No	No	No
Female	2	3	Contract			HouseKeeping				No	Unchecked	Unchecked	Unchecked	Unchecked	Unchecked	Unchecked	Unchecked	Unchecked	Unchecked		No			No		No	No	No	No	No	No	No	No
Female	2	3	Contract			HouseKeeping				No	Unchecked	Unchecked	Unchecked	Unchecked	Unchecked	Unchecked	Unchecked	Unchecked	Unchecked		No			No		No	No	No	No	No	No	No	No
Female	1	3	Contract			HouseKeeping				No	Unchecked	Unchecked	Unchecked	Unchecked	Unchecked	Unchecked	Unchecked	Unchecked	Unchecked		No			No		No	No	No	No	No	No	No	No
Male	1	3	Contract			Catering				No	Unchecked	Unchecked	Unchecked	Unchecked	Unchecked	Unchecked	Unchecked	Unchecked	Unchecked		No			No		Yes	Yes	No	No	No	No	No	No					2
Male	1	3	Contract			HouseKeeping				No	Unchecked	Unchecked	Unchecked	Unchecked	Unchecked	Unchecked	Unchecked	Unchecked	Unchecked		Yes	1-7 days	Negative	No		No	No	No	No	No	No	No	No
Female	3	3	Contract			HouseKeeping				No	Unchecked	Unchecked	Unchecked	Unchecked	Unchecked	Unchecked	Unchecked	Unchecked	Unchecked		No			No		No	No	No	No	No	No	No	No
Female	1	3	Contract			Catering				Yes	Unchecked	Unchecked	Unchecked	Unchecked	Unchecked	Unchecked	Unchecked	Checked	Unchecked		No			No		No	No	No	No	No	No	No	No
Male	1	3	Contract			HouseKeeping				No	Unchecked	Unchecked	Unchecked	Unchecked	Unchecked	Unchecked	Unchecked	Unchecked	Unchecked		No			No		No	No	No	No	No	No	No	No
Female	2	3	Contract			HouseKeeping				Yes	Checked	Checked	Unchecked	Checked	Unchecked	Unchecked	Unchecked	Checked	Unchecked		No			No		No	No	No	No	No	No	No	No
Female	1	3	Contract			HouseKeeping				No	Unchecked	Unchecked	Unchecked	Unchecked	Unchecked	Unchecked	Unchecked	Unchecked	Unchecked		Yes	1-2 months	Negative	Yes	1-2 months	Yes	No	No	No	No	No	No	No
Male	1	3	Contract			HouseKeeping				Yes	Checked	Checked	Unchecked	Checked	Unchecked	Unchecked	Unchecked	Unchecked	Unchecked		No			No		No	No	No	No	No	No	No	No
Male	1	3	Contract			HouseKeeping				No	Unchecked	Unchecked	Unchecked	Unchecked	Unchecked	Unchecked	Unchecked	Unchecked	Unchecked		No			Yes	>3 months	No	No	No	No	No	No	No	No
Female	2	3	Contract			HouseKeeping				No	Unchecked	Unchecked	Unchecked	Unchecked	Unchecked	Unchecked	Unchecked	Unchecked	Unchecked		Yes	>3 months	Negative	Yes	>3 months	No	No	No	No	No	No	No	No
Female	1	3	Contract			HouseKeeping				Yes	Checked	Unchecked	Unchecked	Checked	Unchecked	Checked	Unchecked	Checked	Unchecked		Yes	>3 months	Negative	No		Yes	No	No	No	No	No	No	No
Female	5	3	Permanent	Outreach	2					Yes	Checked	Unchecked	Unchecked	Unchecked	Unchecked	Unchecked	Unchecked	Checked	Unchecked		No			No		Yes	No	No	No	No	No	No	No
Male	2	3	Contract			HouseKeeping				No	Unchecked	Unchecked	Unchecked	Unchecked	Unchecked	Unchecked	Unchecked	Unchecked	Unchecked		No			No		No	No	No	No	No	No	No	No
Female	3		Permanent	Aga Khan University (nonclinical)	5					Yes	Unchecked	Unchecked	Unchecked	Checked	Unchecked	Unchecked	Unchecked	Unchecked	Unchecked		No			No		No	No	No	No	No	No	No	No
Male	3	3	Contract			Porters				No	Unchecked	Unchecked	Unchecked	Unchecked	Unchecked	Unchecked	Unchecked	Unchecked	Unchecked		No			No		Yes	No	No	No	No	No	No	No
Male	1	3	Contract			HouseKeeping				No	Unchecked	Unchecked	Unchecked	Unchecked	Unchecked	Unchecked	Unchecked	Unchecked	Unchecked		No			Yes	3-4 weeks	No	No	No	No	No	No	No	No
Female	1	3	Contract			HouseKeeping				No	Unchecked	Unchecked	Unchecked	Unchecked	Unchecked	Unchecked	Unchecked	Unchecked	Unchecked		No			No		No	No	No	No	No	No	No	No
Female	1	3	Contract			HouseKeeping				Yes	Unchecked	Checked	Unchecked	Unchecked	Unchecked	Checked	Unchecked	Checked	Unchecked		No			No		No	No	No	No	No	No	No	No
Female	1	3	Contract			HouseKeeping				No	Unchecked	Unchecked	Unchecked	Unchecked	Unchecked	Unchecked	Unchecked	Unchecked	Unchecked		No			No		No	No	No	No	No	No	No	No
Female	1	3	Contract			HouseKeeping				No	Unchecked	Unchecked	Unchecked	Unchecked	Unchecked	Unchecked	Unchecked	Unchecked	Unchecked		No			No		No	No	No	No	No	No	No	No
Male	1	3	Contract			HouseKeeping				Yes	Unchecked	Unchecked	Checked	Unchecked	Checked	Unchecked	Unchecked	Checked	Unchecked		No			No		No	No	No	No	No	No	No	No
Female	1	3	Contract			HouseKeeping				No	Unchecked	Unchecked	Unchecked	Unchecked	Unchecked	Unchecked	Unchecked	Unchecked	Unchecked		No			No		Yes	No	No	No	No	No	No	No
Female	2	1	Permanent	Medical Services	2			Yes		No	Unchecked	Unchecked	Unchecked	Unchecked	Unchecked	Unchecked	Unchecked	Unchecked	Unchecked		Yes	1-2 weeks	Negative	Yes	1-2 months	Yes	No	No	No	No	No	No	No
Male	2	3	Permanent	Medical Services	2			Yes		Yes	Checked	Unchecked	Unchecked	Checked	Unchecked	Unchecked	Unchecked	Unchecked	Unchecked		Yes	3-4 weeks	Negative	No		Yes	No	No	No	No	No	No	No
Male	2	2	Permanent	Medical Services	2			Yes		Yes	Checked	Unchecked	Checked	Unchecked	Checked	Checked	Checked	Checked	Checked	SHORTNESS OF BREATH	No			Yes	1-2 weeks	Yes	No	No	No	Yes	No	No	No								25
Male	1	3	Permanent	Outreach	2					Yes	Unchecked	Unchecked	Checked	Unchecked	Checked	Checked	Unchecked	Checked	Unchecked		Yes	3-4 weeks	Negative	Yes	1-2 months	No	No	No	No	No	No	No	No
Male	3	2	Permanent	Medical College	5		Other			No	Unchecked	Unchecked	Unchecked	Unchecked	Unchecked	Unchecked	Unchecked	Unchecked	Unchecked		No			No		Yes	No	No	No	No	No	No	No
Female	2	3	Permanent	Aga Khan University (nonclinical)	5					Yes	Unchecked	Unchecked	Checked	Unchecked	Checked	Checked	Checked	Checked	Unchecked		Yes	1-2 months	Positive	Yes		Yes	No	No	No	No	No	No	No
Male	3	2	Permanent	Medical College	5		Other			Yes	Checked	Checked	Unchecked	Checked	Unchecked	Unchecked	Unchecked	Unchecked	Unchecked		Yes	>3 months	Negative	No		Yes	No	No	No	No	No	No	No
Female	4	2	Permanent	Nursing	2					No	Unchecked	Unchecked	Unchecked	Unchecked	Unchecked	Unchecked	Unchecked	Unchecked	Unchecked		Yes	>3 months	Positive	Yes	1-2 months	Yes	No	No	No	No	No	No	No
Female	2	3	Permanent	Medical Services	2			No		Yes	Unchecked	Unchecked	Unchecked	Unchecked	Checked	Unchecked	Unchecked	Checked	Unchecked		Yes	>3 months	Negative	No		Yes	No	No	No	No	No	No	No
Female	3	3	Permanent	Aga Khan University (nonclinical)	5					No	Unchecked	Unchecked	Unchecked	Unchecked	Unchecked	Unchecked	Unchecked	Unchecked	Unchecked		Yes	>3 months	Negative	No		Yes	No	No	No	No	No	No	No
Female	2		Permanent	Nursing	2					Yes	Unchecked	Unchecked	Unchecked	Checked	Unchecked	Unchecked	Unchecked	Checked	Unchecked		No			Yes	>3 months	Yes	No	No	No	No	No	No	No
Male	2		Contract			Porters				Yes	Unchecked	Unchecked	Unchecked	Unchecked	Unchecked	Unchecked	Unchecked	Unchecked	Unchecked		No			No		Yes	No	No	No	No	No	No	No
Female	3		Permanent	Nursing	1					Yes	Unchecked	Unchecked	Unchecked	Checked	Unchecked	Unchecked	Unchecked	Unchecked	Unchecked		No			No		Yes	No	No	No	No	No	No	No
Male	2	2	Permanent	Nursing	1					No	Unchecked	Unchecked	Unchecked	Unchecked	Unchecked	Unchecked	Unchecked	Unchecked	Unchecked		Yes	>3 months	Negative	Yes	1-2 months	Yes	No	No	No	No	No	No	No
Male	1	3	Permanent	Nursing	1					Yes	Unchecked	Unchecked	Checked	Unchecked	Checked	Unchecked	Unchecked	Checked	Unchecked		Yes	3-4 weeks	Negative	No		Yes	No	No	No	No	No	No	No
Female	3	3	Permanent	Nursing	1					Yes	Unchecked	Unchecked	Checked	Unchecked	Checked	Unchecked	Unchecked	Checked	Unchecked		No			No		Yes	No	No	No	No	No	No	No
Female	4		Permanent	Nursing	2					Yes	Unchecked	Checked	Unchecked	Checked	Unchecked	Checked	Unchecked	Checked	Unchecked		Yes	3-4 weeks	Negative	Yes	>3 months	Yes	No	No	Yes	No	No	No	No
Female	4	3	Permanent	Medical Services	1			No		Yes	Checked	Checked	Unchecked	Checked	Unchecked	Checked	Unchecked	Checked	Checked	SORE THROAT	Yes	1-2 weeks	Negative	Yes	>3 months	Yes	No	No	No	No	No	No	No
Female	3	3	Permanent	Materials Management	4					Yes	Checked	Unchecked	Unchecked	Checked	Unchecked	Unchecked	Unchecked	Checked	Unchecked		No			No		No	No	No	No	No	No	No	No
Male	2	3	Contract			Catering				No	Unchecked	Unchecked	Unchecked	Unchecked	Unchecked	Unchecked	Unchecked	Unchecked	Unchecked		Yes	>3 months	Positive	Yes	>3 months	No	No	No	No	No	No	No	No
Male	1	1	Contract			Catering				No	Unchecked	Unchecked	Unchecked	Unchecked	Unchecked	Unchecked	Unchecked	Unchecked	Unchecked		Yes	>3 months	Negative	No		No	No	No	No	No	No	No	No
Female	1	3	Contract			Catering				No	Unchecked	Unchecked	Unchecked	Unchecked	Unchecked	Unchecked	Unchecked	Unchecked	Unchecked		Yes	>3 months	Negative	Yes	>3 months	Yes	No	No	No	No	No	No	No
Male	1	3	Contract			HouseKeeping				No	Unchecked	Unchecked	Unchecked	Unchecked	Unchecked	Unchecked	Unchecked	Unchecked	Unchecked		No			No		Yes	No	No	No	No	No	No	No
Female	1	3	Contract			Waiter/Waitress				Yes	Checked	Checked	Unchecked	Checked	Unchecked	Checked	Unchecked	Checked	Unchecked		Yes	>3 months	Negative	No		Yes	No	No	No	No	No	No	No
Male	2		Contract			HouseKeeping				No	Unchecked	Unchecked	Unchecked	Unchecked	Unchecked	Unchecked	Unchecked	Unchecked	Unchecked		No			No		Yes	No	No	No	No	No	No	No
Female	1	3	Contract			Waiter/Waitress				Yes	Unchecked	Unchecked	Unchecked	Unchecked	Unchecked	Checked	Unchecked	Unchecked	Unchecked		Yes	>3 months	Negative	Yes		Yes	No	No	No	No	No	No	No
Male	1	2	Permanent	Medical College	5		Other			Yes	Checked	Unchecked	Checked	Checked	Unchecked	Checked	Unchecked	Unchecked	Unchecked		Yes	1-2 months	Positive	Yes	1-2 months	Yes	No	No	No	No	No	No	No
Female	2	2	Permanent	Medical College	1		Resident			No	Unchecked	Unchecked	Unchecked	Unchecked	Unchecked	Unchecked	Unchecked	Unchecked	Unchecked		Yes	1-2 weeks	Negative	No		Yes	No	No	No	No	No	No	No
Female	2	3	Permanent	Aga Khan University (nonclinical)	5					Yes	Checked	Unchecked	Unchecked	Unchecked	Unchecked	Checked	Checked	Unchecked	Unchecked		No			Yes	>3 months	No	No	No	Yes	No	No	No	No							7
Male	2	3	Permanent	Diagnostic Imaging	3					Yes	Checked	Checked	Unchecked	Unchecked	Unchecked	Checked	Unchecked	Checked	Unchecked		Yes	3-4 weeks	Negative	Yes		Yes	No	No	No	No	No	No	No
Male			Permanent	Diagnostic Imaging	3					Yes	Unchecked	Unchecked	Unchecked	Unchecked	Unchecked	Checked	Unchecked	Checked	Unchecked		Yes	1-2 months	Positive	Yes	1-2 months	Yes	No	No	No	No	No	No	No
Female	3	3	Contract			HouseKeeping				No	Unchecked	Unchecked	Unchecked	Unchecked	Unchecked	Unchecked	Unchecked	Unchecked	Unchecked		No			No		No	No	No	No	No	No	No	No
Male	4	3	Contract			Catering				No	Unchecked	Unchecked	Unchecked	Unchecked	Unchecked	Unchecked	Unchecked	Unchecked	Unchecked		Yes	3-4 weeks	Negative	Yes	>3 months	Yes	No	No	No	No	No	No	No
Female	3	3	Contract			Catering				Yes	Unchecked	Checked	Unchecked	Checked	Checked	Checked	Unchecked	Checked	Unchecked		Yes	1-2 months	Negative	No		Yes	No	No	No	No	No	No	No
Male	1	3	Permanent	Diagnostic Imaging	3					Yes	Unchecked	Unchecked	Unchecked	Unchecked	Unchecked	Unchecked	Unchecked	Checked	Unchecked		No			Yes	1-2 months	Yes	No	No	No	No	No	No	No
Female	2	3	Contract			Catering				Yes	Unchecked	Checked	Unchecked	Unchecked	Unchecked	Checked	Unchecked	Checked	Unchecked		Yes	>3 months	Negative	No		No	No	No	No	No	No	No	No
Female	3	3	Permanent	Aga Khan University (nonclinical)	5					Yes	Unchecked	Unchecked	Unchecked	Checked	Unchecked	Unchecked	Checked	Unchecked	Unchecked		No			No		Yes	No	No	No	No	No	No	No
Male	1	3	Contract			HouseKeeping				No	Unchecked	Unchecked	Unchecked	Unchecked	Unchecked	Unchecked	Unchecked	Unchecked	Unchecked		No			No		Yes	No	No	No	No	No	No	No
Male	2	3	Contract			Porters				Yes	Checked	Checked	Checked	Unchecked	Checked	Unchecked	Unchecked	Checked	Unchecked		No			Yes	1-2 months	Yes	No	No	No	No	No	No	No
Male	4	3	Contract			Cleaning				No	Unchecked	Unchecked	Unchecked	Unchecked	Unchecked	Unchecked	Unchecked	Unchecked	Unchecked		No			No		No	No	No	No	No	No	No	No
Male	1	3	Contract			Catering				No	Unchecked	Unchecked	Unchecked	Unchecked	Unchecked	Unchecked	Unchecked	Unchecked	Unchecked		Yes	>3 months	Positive	No		Yes	No	No	No	No	No	No	No
Male	1	3	Contract			HouseKeeping				No	Unchecked	Unchecked	Unchecked	Unchecked	Unchecked	Unchecked	Unchecked	Unchecked	Unchecked		Yes	>3 months	Negative	No		No	No	No	No	No	No	No	No
Female	1	3	Contract			HouseKeeping				No	Unchecked	Unchecked	Unchecked	Unchecked	Unchecked	Unchecked	Unchecked	Unchecked	Unchecked		No			Yes	1-2 months	No	No	No	No	No	No	No	No
Male	1	3	Contract			Porters				No	Unchecked	Unchecked	Unchecked	Unchecked	Unchecked	Unchecked	Unchecked	Unchecked	Unchecked		No			No		Yes	No	No	No	No	No	No	No
Female	1	3	Contract			Cleaning				Yes	Checked	Checked	Unchecked	Unchecked	Unchecked	Unchecked	Unchecked	Unchecked	Unchecked		No			No		No	No	No	No	No	No	No	No
Female	1	3	Contract			Waiter/Waitress				No	Unchecked	Unchecked	Unchecked	Unchecked	Unchecked	Unchecked	Unchecked	Unchecked	Unchecked		Yes	>3 months	Negative	Yes	>3 months	No	No	No	No	No	No	No	No
Male	1	3	Contract			Waiter/Waitress				No	Unchecked	Unchecked	Unchecked	Unchecked	Unchecked	Unchecked	Unchecked	Unchecked	Unchecked		Yes	1-2 months	Negative	No		No	No	No	No	No	No	No	No
Female	1	3	Contract			HouseKeeping				No	Unchecked	Unchecked	Unchecked	Unchecked	Unchecked	Unchecked	Unchecked	Unchecked	Unchecked		No			No		No	No	No	No	No	No	No	No
Male	2	3	Contract			HouseKeeping				Yes	Checked	Unchecked	Unchecked	Unchecked	Unchecked	Unchecked	Unchecked	Unchecked	Unchecked		Yes	1-2 months	Negative	No		No	No	No	No	No	No	No	No
Female	3	3	Contract			Catering				No	Unchecked	Unchecked	Unchecked	Unchecked	Unchecked	Unchecked	Unchecked	Unchecked	Unchecked		Yes	>3 months	Negative	No		No	No	No	No	No	No	No	No
Female	1	3	Contract			Waiter/Waitress				Yes	Unchecked	Unchecked	Unchecked	Unchecked	Checked	Unchecked	Unchecked	Checked	Unchecked		Yes	>3 months	Negative	Yes	1-2 months	Yes	No	No	No	No	No	No	No
Female	1	3	Contract			Waiter/Waitress				No	Unchecked	Unchecked	Unchecked	Unchecked	Unchecked	Unchecked	Unchecked	Unchecked	Unchecked		Yes	>3 months	Negative	No		Yes	No	No	No	No	No	No	No
Male	2	3	Contract			Waiter/Waitress				No	Unchecked	Unchecked	Unchecked	Unchecked	Unchecked	Unchecked	Unchecked	Unchecked	Unchecked		Yes	1-2 months	Negative	No		No	No	No	No	No	No	No	No
Male	1	3	Contract			Waiter/Waitress				No	Unchecked	Unchecked	Unchecked	Unchecked	Unchecked	Unchecked	Unchecked	Unchecked	Unchecked		Yes	1-2 months	Negative	Yes	>3 months	Yes	No	No	No	No	No	No	No
Female	1	3	Contract			Waiter/Waitress				No	Unchecked	Unchecked	Unchecked	Unchecked	Unchecked	Unchecked	Unchecked	Unchecked	Unchecked		Yes	>3 months	Positive	No		Yes	No	No	No	No	No	No	No
Female	1	3	Contract			Waiter/Waitress				No	Unchecked	Unchecked	Unchecked	Unchecked	Unchecked	Unchecked	Unchecked	Unchecked	Unchecked		Yes	1-2 months	Negative	No		No	No	No	No	No	No	No	No
Female	1	3	Contract			Waiter/Waitress				No	Unchecked	Unchecked	Unchecked	Unchecked	Unchecked	Unchecked	Unchecked	Unchecked	Unchecked		Yes	>3 months	Negative	No		No	No	No	No	No	No	No	No
Female	2	3	Contract			Waiter/Waitress				No	Unchecked	Unchecked	Unchecked	Unchecked	Unchecked	Unchecked	Unchecked	Unchecked	Unchecked		Yes	>3 months	Negative	No		No	No	No	No	No	No	No	No
Male	1	3	Contract			Catering				Yes	Checked	Unchecked	Unchecked	Unchecked	Unchecked	Unchecked	Unchecked	Checked	Unchecked		Yes	>3 months	Negative	No		Yes	No	No	No	No	No	No	No
Male	1	3	Contract			Grounds				No	Unchecked	Unchecked	Unchecked	Unchecked	Unchecked	Unchecked	Unchecked	Unchecked	Unchecked		No			No		No	No	No	No	No	No	No	No
Male	1	3	Contract			Grounds				No	Unchecked	Unchecked	Unchecked	Unchecked	Unchecked	Unchecked	Unchecked	Unchecked	Unchecked		No			No		No	No	No	No	No	No	No	No
Male	2	3	Contract			HouseKeeping				No	Unchecked	Unchecked	Unchecked	Unchecked	Unchecked	Unchecked	Unchecked	Unchecked	Unchecked		No			No		No	No	No	No	No	No	No	No
Male	1		Contract			Grounds				No	Unchecked	Unchecked	Unchecked	Unchecked	Unchecked	Unchecked	Unchecked	Unchecked	Unchecked		No			No		No	No	No	No	No	No	No	No
Male	2	3	Contract			Grounds				No	Unchecked	Unchecked	Unchecked	Unchecked	Unchecked	Unchecked	Unchecked	Unchecked	Unchecked		No			No		No	No	No	No	Yes	No	No	No
Male	1	3	Contract			Grounds				No	Unchecked	Unchecked	Unchecked	Unchecked	Unchecked	Unchecked	Unchecked	Unchecked	Unchecked		No			No		No	No	No	No	No	No	No	No
Male	2	3	Contract			Grounds				No	Unchecked	Unchecked	Unchecked	Unchecked	Unchecked	Unchecked	Unchecked	Unchecked	Unchecked		No			No		No	No	No	No	No	No	No	No
Male	3	3	Contract			HouseKeeping				No	Unchecked	Unchecked	Unchecked	Unchecked	Unchecked	Unchecked	Unchecked	Unchecked	Unchecked		No			No		No	No	No	No	No	No	No	No
Female	1	3	Contract			Catering				No	Unchecked	Unchecked	Unchecked	Unchecked	Unchecked	Unchecked	Unchecked	Unchecked	Unchecked		Yes	>3 months	Negative	No		Yes	No	No	No	No	No	No	No
Female	1	3	Contract			Catering				No	Unchecked	Unchecked	Unchecked	Unchecked	Unchecked	Unchecked	Unchecked	Unchecked	Unchecked		Yes	>3 months	Negative	Yes	>3 months	Yes	No	No	No	No	No	No	No
Female	2		Contract			Grounds				No	Unchecked	Unchecked	Unchecked	Unchecked	Unchecked	Unchecked	Unchecked	Unchecked	Unchecked		Yes	1-2 months	Negative	No		No	No	No	No	No	No	No	No
Male	3	3	Contract			Grounds				No	Unchecked	Unchecked	Unchecked	Unchecked	Unchecked	Unchecked	Unchecked	Unchecked	Unchecked		No			No		No	No	No	No	No	No	No	No
Female	1	3	Contract			Waiter/Waitress				No	Unchecked	Unchecked	Unchecked	Unchecked	Unchecked	Unchecked	Unchecked	Unchecked	Unchecked		Yes		Negative	No		No	No	No	No	No	No	No	No
Male	3		Contract			Catering				No	Unchecked	Unchecked	Unchecked	Unchecked	Unchecked	Unchecked	Unchecked	Unchecked	Unchecked		Yes	>3 months	Negative	Yes	>3 months	No	No	No	No	No	No	No	No
Male	1	3	Contract			Catering				No	Unchecked	Unchecked	Unchecked	Unchecked	Unchecked	Unchecked	Unchecked	Unchecked	Unchecked		Yes	>3 months	Negative	No		No	No	No	No	No	No	No	No
Male	1	3	Contract			Porters				No	Unchecked	Unchecked	Unchecked	Unchecked	Unchecked	Unchecked	Unchecked	Unchecked	Unchecked		No			No		Yes	No	No	No	No	No	No	No
Female		3	Contract			Waiter/Waitress				No	Unchecked	Unchecked	Unchecked	Unchecked	Unchecked	Unchecked	Unchecked	Unchecked	Unchecked		Yes	>3 months	Negative	Yes	1-7 days	No	No	No	No	No	No	No	No
Male	1	3	Contract			Catering				No	Unchecked	Unchecked	Unchecked	Unchecked	Unchecked	Unchecked	Unchecked	Unchecked	Unchecked		Yes	>3 months	Positive	Yes	1-2 months	No	No	No	No	No	No	No	No
Male	1	3	Contract			HouseKeeping				No	Unchecked	Unchecked	Unchecked	Unchecked	Unchecked	Unchecked	Unchecked	Unchecked	Unchecked		Yes	>3 months	Negative	No		No	No	No	No	No	No	No	No
Male	1	3	Permanent	Aga Khan University (nonclinical)	5					No	Unchecked	Unchecked	Unchecked	Unchecked	Unchecked	Unchecked	Unchecked	Unchecked	Unchecked		Yes	>3 months	Positive	No		No	No	No	No	No	No	No	No
Male	4	3	Permanent	Medical Services	2			No		Yes	Checked	Unchecked	Unchecked	Unchecked	Unchecked	Unchecked	Unchecked	Unchecked	Unchecked		Yes	1-7 days	Negative	No		Yes	No	No	No	No	No	No	No
Male	4	3	Permanent	Medical Services	2			No		No	Unchecked	Unchecked	Unchecked	Unchecked	Unchecked	Unchecked	Unchecked	Unchecked	Unchecked		No			Yes	1-2 months	Yes	No	No	No	No	No	No	No
Female	4	3	Permanent	Nursing	2					Yes	Checked	Checked	Unchecked	Unchecked	Unchecked	Checked	Unchecked	Checked	Unchecked		Yes	1-2 months	Negative	Yes	1-2 months	Yes	No	No	No	No	No	No	No
Female	3	3	Permanent	Nursing	2					Yes	Checked	Checked	Checked	Checked	Checked	Checked	Checked	Checked	Unchecked		Yes	>3 months	Negative	No		Yes	No	No	No	No	No	No	No
Male	2	1	Permanent	Medical Services	2			No		Yes	Unchecked	Unchecked	Unchecked	Unchecked	Unchecked	Unchecked	Unchecked	Checked	Unchecked		No			Yes	1-2 months	Yes	No	No	No	No	No	Yes	No										8
Male	3	3	Permanent	Nursing	2					Yes	Checked	Checked	Unchecked	Checked	Unchecked	Checked	Unchecked	Checked	Unchecked		No			Yes	1-2 months	Yes	No	No	No	No	No	No	No
Female	1	3	Permanent	Aga Khan University (nonclinical)	5					No	Unchecked	Unchecked	Unchecked	Unchecked	Unchecked	Unchecked	Unchecked	Unchecked	Unchecked		Yes	>3 months	Negative	Yes	3-4 weeks	No	No	No	No	No	No	No	No
Female	2	3	Permanent	Outreach	2					No	Unchecked	Unchecked	Unchecked	Unchecked	Unchecked	Unchecked	Unchecked	Unchecked	Unchecked		No			No		Yes	No	No	No	No	No	No	No
Female	3	2	Permanent	Outreach	2					Yes	Checked	Checked	Unchecked	Unchecked	Unchecked	Checked	Unchecked	Checked	Unchecked		No			Yes	>3 months	Yes	No	No	No	No	No	No	No
Male	2	2	Permanent	Medical Services	2			Yes		Yes	Checked	Checked	Checked	Checked	Checked	Checked	Unchecked	Checked	Unchecked		No			Yes	1-2 months	Yes	No	No	No	No	No	No	No
Male	2	3	Permanent	Outreach	2					Yes	Checked	Unchecked	Unchecked	Unchecked	Unchecked	Checked	Unchecked	Checked	Unchecked		No			No		Yes	No	No	No	No	No	No	No
Male	1	3	Contract			Porters				Yes	Checked	Checked	Unchecked	Unchecked	Unchecked	Unchecked	Checked	Unchecked	Unchecked		No			No		Yes	No	No	No	No	No	No	No
Male	2	3	Permanent	Materials Management	4					Yes	Checked	Checked	Checked	Checked	Unchecked	Unchecked	Unchecked	Unchecked	Unchecked		No			Yes	>3 months	Yes	No	No	No	No	No	No	No
Male	1	3	Contract			Catering				No	Unchecked	Unchecked	Unchecked	Unchecked	Unchecked	Unchecked	Unchecked	Unchecked	Unchecked		Yes	>3 months	Negative	Yes	>3 months	No	No	No	No	No	No	No	No
Male	2	3	Contract			Catering				No	Unchecked	Unchecked	Unchecked	Unchecked	Unchecked	Unchecked	Unchecked	Unchecked	Unchecked		Yes	>3 months	Positive	No		No	No	No	No	No	No	No	No
Male	2	2	Permanent	Materials Management	4					No	Unchecked	Unchecked	Unchecked	Unchecked	Unchecked	Unchecked	Unchecked	Unchecked	Unchecked		No			No		No	No	No	No	No	No	No	No
Male	1	3	Contract			Waiter/Waitress				No	Unchecked	Unchecked	Unchecked	Unchecked	Unchecked	Unchecked	Unchecked	Unchecked	Unchecked		No			No		Yes	No	No	No	No	No	No	No
Female	1	3	Permanent	Pharmacy	3					No	Unchecked	Unchecked	Unchecked	Unchecked	Unchecked	Unchecked	Unchecked	Unchecked	Unchecked		No			No		No	No	No	No	No	No	No	No
Male	4	2	Permanent	Facilities Management	4					No	Unchecked	Unchecked	Unchecked	Unchecked	Unchecked	Unchecked	Unchecked	Unchecked	Unchecked		No			No		No	No	No	No	No	No	No	No
Male	1	3	Contract			Catering				No	Unchecked	Unchecked	Unchecked	Unchecked	Unchecked	Unchecked	Unchecked	Unchecked	Unchecked		Yes	>3 months	Negative	Yes	>3 months	No	No	No	No	No	No	No	No
Male	3	3	Contract			HouseKeeping				No	Unchecked	Unchecked	Unchecked	Unchecked	Unchecked	Unchecked	Unchecked	Unchecked	Unchecked		No			No		No	No	No	No	No	No	No	No
Male		3	Contract			Waiter/Waitress				No	Unchecked	Unchecked	Unchecked	Unchecked	Unchecked	Unchecked	Unchecked	Unchecked	Unchecked		Yes	>3 months	Negative	Yes	>3 months	Yes	No	No	No	No	No	No	No
Female	1	3	Permanent	Aga Khan University (nonclinical)	5					No	Unchecked	Unchecked	Unchecked	Unchecked	Unchecked	Unchecked	Unchecked	Unchecked	Unchecked		Yes	>3 months	Negative	Yes	>3 months	No	No	No	No	No	No	No	No
Male	2	3	Permanent	Aga Khan University (nonclinical)	5					No	Unchecked	Unchecked	Unchecked	Unchecked	Unchecked	Unchecked	Unchecked	Unchecked	Unchecked		Yes	>3 months	Negative	No		No	No	No	No	No	No	No	No
Female	3	3	Permanent	Aga Khan University (nonclinical)	5					No	Unchecked	Unchecked	Unchecked	Unchecked	Unchecked	Unchecked	Unchecked	Unchecked	Unchecked		Yes	1-2 months	Negative	No		No	No	No	No	No	No	No	No
Female	1	2	Contract			Waiter/Waitress				Yes	Checked	Unchecked	Checked	Checked	Unchecked	Checked	Unchecked	Unchecked	Unchecked		Yes	1-2 months	Negative	No		Yes	No	No	No	No	No	No	No
Female	1	3	Contract			Waiter/Waitress				No	Unchecked	Unchecked	Unchecked	Unchecked	Unchecked	Unchecked	Unchecked	Unchecked	Unchecked		Yes	1-2 months	Negative	No		Yes	No	No	No	No	No	No	No
Female	3	3	Permanent	Opthamology						No	Unchecked	Unchecked	Unchecked	Unchecked	Unchecked	Unchecked	Unchecked	Unchecked	Unchecked		No			No		Yes	No	No	No	No	No	No	No
Male	1	3	Contract			Security				Yes	Checked	Unchecked	Unchecked	Checked	Unchecked	Unchecked	Unchecked	Unchecked	Unchecked		Yes	3-4 weeks	Negative	Yes	3-4 weeks	No	No	No	No	No	No	No	No
Female	2	3	Permanent	Pharmacy	3					Yes	Checked	Checked	Unchecked	Checked	Checked	Unchecked	Unchecked	Unchecked	Unchecked		Yes	>3 months	Negative	No		No	No	No	No	No	No	No	No
Male	3	3	Contract			HouseKeeping				No	Unchecked	Unchecked	Unchecked	Unchecked	Unchecked	Unchecked	Unchecked	Unchecked	Unchecked		Yes	>3 months	Negative	No		Yes	No	No	No	No	No	No	No
Female	2	3	Permanent	Materials Management	4					No	Unchecked	Unchecked	Unchecked	Unchecked	Unchecked	Unchecked	Unchecked	Unchecked	Unchecked		No			No		No	No	No	No	No	No	No	No
Male	2	3	Permanent	Materials Management	4					No	Unchecked	Unchecked	Unchecked	Unchecked	Unchecked	Unchecked	Unchecked	Unchecked	Unchecked		No			No		No	No	No	No	No	No	No	No
Male	2	3	Contract			HouseKeeping				No	Unchecked	Unchecked	Unchecked	Unchecked	Unchecked	Unchecked	Unchecked	Unchecked	Unchecked		No			No		Yes	No	No	No	No	No	No	No
Male	3	3	Permanent	Info. & Comm. Technology	4					Yes	Unchecked	Checked	Unchecked	Unchecked	Unchecked	Unchecked	Unchecked	Checked	Unchecked		No			No		No	No	No	No	No	No	No	No
Female	3	3	Permanent	Aga Khan University (nonclinical)	5					No	Unchecked	Unchecked	Unchecked	Unchecked	Unchecked	Unchecked	Unchecked	Unchecked	Unchecked		Yes	>3 months	Negative	No		No	No	No	Yes	No	No		No							2
Female	2		Permanent	Legal Services	4					Yes	Unchecked	Unchecked	Unchecked	Unchecked	Unchecked	Unchecked	Checked	Checked	Unchecked		Yes	3-4 weeks	Positive	No		No	No	No	No	No	No	No	No
Female	1	2	Permanent	Aga Khan University (nonclinical)	5					Yes	Checked	Checked	Unchecked	Checked	Unchecked	Checked	Checked	Unchecked	Unchecked		Yes	1-2 weeks	Negative	Yes	3-4 weeks	No	No	No	No	No	No	No	No
Female	3		Permanent	Dental	2					No	Unchecked	Unchecked	Unchecked	Unchecked	Unchecked	Unchecked	Unchecked	Unchecked	Unchecked		Yes	>3 months	Negative	No		No	No	No	No	No	No	No	No
Female	2	3	Permanent	Dental	2					No	Unchecked	Unchecked	Unchecked	Unchecked	Unchecked	Unchecked	Unchecked	Unchecked	Unchecked		No			No		No	No	No	No	No	No	No	No
Female	3	3	Permanent	Dental	2					No	Unchecked	Unchecked	Unchecked	Unchecked	Unchecked	Unchecked	Unchecked	Unchecked	Unchecked		Yes	>3 months	Negative	No		No	No	No	No	No	No	No	No
Male	2	3	Permanent	Dental	2					Yes	Checked	Checked	Unchecked	Checked	Unchecked	Unchecked	Unchecked	Unchecked	Checked	SORE THROAT	Yes	>3 months	Negative	No		No	Yes	No	No	No	No	No	No					11
Female	1	3	Permanent	Library	5					No	Unchecked	Unchecked	Unchecked	Unchecked	Unchecked	Unchecked	Unchecked	Unchecked	Unchecked		No			Yes	1-2 months	No	No	No	No	No	No	No	No
Female	1	3	Permanent	Medical College	5		Other			Yes	Checked	Checked	Unchecked	Checked	Checked	Unchecked	Unchecked	Unchecked	Unchecked		Yes	>3 months	Negative	No		No	No	No	No	No	No	No	No
Female	3	3	Permanent	Medical College	5		Other			No	Unchecked	Unchecked	Unchecked	Unchecked	Unchecked	Unchecked	Unchecked	Unchecked	Unchecked		Yes	>3 months	Negative	No		No	No	No	No	No	No	No	No
Male	1	3	Permanent	Medical College	5		Other			Yes	Checked	Unchecked	Unchecked	Checked	Unchecked	Unchecked	Unchecked	Checked	Unchecked		Yes	>3 months	Negative	No		No	No	No	No	No	No	No	No
Male	2	3	Permanent	Medical College	5		Other			Yes	Unchecked	Checked	Unchecked	Checked	Checked	Unchecked	Unchecked	Checked	Unchecked		Yes	1-7 days	Negative	No		No	No	No	No	No	No	No	No
Female	2	3	Permanent	Medical College	5		Other			Yes	Unchecked	Checked	Unchecked	Checked	Unchecked	Unchecked	Unchecked	Unchecked	Unchecked		Yes	>3 months	Negative	No		No	No	No	Yes	No	No	No	No							3
Female	2	3	Permanent	Medical College	5		Other			No	Unchecked	Unchecked	Unchecked	Unchecked	Unchecked	Unchecked	Unchecked	Unchecked	Unchecked		Yes	3-4 weeks	Negative	No		No	No	No	No	No	No	No	No
Female	3	3	Permanent	Medical College	5		Other			Yes	Checked	Checked	Unchecked	Checked	Unchecked	Checked	Unchecked	Checked	Unchecked		No			No		No	No	No	No	No	No	No	No
Male	1	3	Permanent	Medical College	5		Other			No	Unchecked	Unchecked	Unchecked	Unchecked	Unchecked	Unchecked	Unchecked	Unchecked	Unchecked		Yes	>3 months	Negative	No		No	No	No	No	No	No	No	No
Male	1	3	Permanent	Medical College	5		Other			No	Unchecked	Unchecked	Unchecked	Unchecked	Unchecked	Unchecked	Unchecked	Unchecked	Unchecked		Yes	>3 months	Negative	No		No	No	No	No	No	No	No	No
Female	1	3	Permanent	Medical College	5		Other			Yes	Checked	Unchecked	Unchecked	Checked	Unchecked	Unchecked	Unchecked	Unchecked	Unchecked		Yes	>3 months	Negative	No		No	No	No	No	No	No	No	No
Female	1	3	Permanent	Medical College	5		Other			No	Unchecked	Unchecked	Unchecked	Unchecked	Unchecked	Unchecked	Unchecked	Unchecked	Unchecked		Yes	>3 months	Negative	No		No	No	No	No	No	No	No	No
Female	1	3	Permanent	Medical College	5		Other			Yes	Unchecked	Checked	Checked	Unchecked	Unchecked	Checked	Unchecked	Checked	Unchecked		No			No		No	No	No	No	No	No	No	No
Male	2	3	Permanent	Medical College	5		Other			Yes	Checked	Checked	Unchecked	Checked	Unchecked	Unchecked	Unchecked	Checked	Unchecked		Yes	>3 months	Negative	No		No	No	No	No	No	Yes	No	No									7
Female	1	3	Permanent	Medical College	5		Other			No	Unchecked	Unchecked	Unchecked	Unchecked	Unchecked	Unchecked	Unchecked	Unchecked	Unchecked		Yes	>3 months	Negative	No		No	No	No	No	No	No	No	No
Female	1	3	Permanent	Medical College	5		Other			Yes	Checked	Checked	Unchecked	Checked	Unchecked	Checked	Unchecked	Checked	Checked	SORE THROAT	Yes	>3 months	Negative	No		No	No	No	No	No	No	No	No
Female	2	3	Permanent	Medical College	5		Other			No	Unchecked	Unchecked	Unchecked	Unchecked	Unchecked	Unchecked	Unchecked	Unchecked	Unchecked		No			No		No	No	No	No	No	No	No	No
Female	1	3	Permanent	Medical College	5		Other			Yes	Checked	Checked	Unchecked	Checked	Unchecked	Unchecked	Unchecked	Checked	Unchecked		Yes	>3 months	Negative	No		No	No	No	No	No	No	No	No
Male	2	3	Permanent	Medical College	5		Other			Yes	Unchecked	Checked	Unchecked	Unchecked	Unchecked	Unchecked	Unchecked	Unchecked	Unchecked		Yes	>3 months	Negative	No		No	No	No	No	No	No	No	No
Male	2	3	Permanent	Medical College	5		Other			Yes	Unchecked	Checked	Unchecked	Unchecked	Unchecked	Unchecked	Unchecked	Unchecked	Unchecked		Yes	1-2 months	Negative	Yes	1-2 weeks	No	No	No	No	No	No	No	No
Female	2	3	Permanent	Medical College	5		Other			Yes	Checked	Checked	Unchecked	Unchecked	Checked	Checked	Unchecked	Checked	Checked	LOSS OF APPETTITE	Yes	1-2 months	Positive	Yes	1-2 months	No	No	No	No	No	No	Yes	No										8
Male	2	3	Permanent	Medical College	5		Other			No	Unchecked	Unchecked	Unchecked	Unchecked	Unchecked	Unchecked	Unchecked	Unchecked	Unchecked		Yes	3-4 weeks	Negative	Yes	1-2 months	No	No	No	No	No	No	No	No
Male	1	3	Permanent	Medical College	5		Other			Yes	Unchecked	Unchecked	Unchecked	Unchecked	Checked	Unchecked	Unchecked	Unchecked	Unchecked		Yes	1-2 months	Negative	Yes	3-4 weeks	No	No	No	No	No	No	No	No
Male	1	3	Permanent	Medical College	5		Other			No	Unchecked	Unchecked	Unchecked	Unchecked	Unchecked	Unchecked	Unchecked	Unchecked	Unchecked		Yes	>3 months	Negative	Yes	1-2 months	No	No	No	No	No	No	No	No
Female	1	3	Permanent	Medical College	5		Other			No	Unchecked	Unchecked	Unchecked	Unchecked	Unchecked	Unchecked	Unchecked	Unchecked	Unchecked		Yes	>3 months	Negative	Yes	3-4 weeks	No	No	No	No	No	No	No	No
Female	1	3	Permanent	Medical College	5		Other			No	Unchecked	Unchecked	Unchecked	Unchecked	Unchecked	Unchecked	Unchecked	Unchecked	Unchecked		Yes	>3 months	Negative	Yes	3-4 weeks	No	No	No	No	No	No	No	No
Female	2	3	Permanent	Medical College	5		Other			No	Unchecked	Unchecked	Unchecked	Unchecked	Unchecked	Unchecked	Unchecked	Unchecked	Unchecked		Yes	>3 months	Negative	Yes	1-2 months	No	No	No	No	No	No	No	No
Male	2	3	Permanent	Medical College	5		Other			Yes	Checked	Checked	Checked	Unchecked	Unchecked	Checked	Unchecked	Checked	Unchecked		Yes	1-2 months	Positive	Yes	1-2 months	No	No	No	No	No	No	No	No
Female	1	3	Permanent	Medical College	5		Other			No	Unchecked	Unchecked	Unchecked	Unchecked	Unchecked	Unchecked	Unchecked	Unchecked	Unchecked		Yes	>3 months	Negative	Yes	3-4 weeks	No	No	No	No	No	No	No	No
Male	2	3	Permanent	Medical College	5		Other			Yes	Unchecked	Checked	Unchecked	Unchecked	Unchecked	Unchecked	Unchecked	Unchecked	Unchecked		Yes	1-2 months	Negative	Yes	3-4 weeks	Yes	No	No	No	No	No	No	No
Female	1	3	Permanent	Medical College	5		Other			Yes	Unchecked	Unchecked	Unchecked	Unchecked	Unchecked	Unchecked	Unchecked	Unchecked	Checked	SORE THROAT	Yes	1-2 months	Negative	Yes	1-2 months	No	No	No	No	No	No	No	No
Male	2	3	Permanent	Medical College	5		Other			No	Unchecked	Unchecked	Unchecked	Unchecked	Unchecked	Unchecked	Unchecked	Unchecked	Unchecked		Yes	1-2 months	Positive	Yes	1-2 months	No	No	No	No	No	No	No	No
Male	1		Permanent	Medical College	5		Other			No	Unchecked	Unchecked	Unchecked	Unchecked	Unchecked	Unchecked	Unchecked	Unchecked	Unchecked		Yes	>3 months	Positive	Yes	>3 months	Yes	No	No	No	No	No	No	No
Male	1	3	Permanent	Medical College	5		Other			Yes	Checked	Checked	Checked	Unchecked	Checked	Checked	Unchecked	Checked	Unchecked		Yes	>3 months	Negative	Yes	1-2 months	No	No	No	No	No	No	No	No
Female	2	3	Permanent	Medical College	5		Other			Yes	Unchecked	Checked	Unchecked	Unchecked	Checked	Unchecked	Unchecked	Checked	Unchecked		Yes	1-2 months	Negative	Yes	1-2 months	No	No	No	No	No	No	No	No
Female	1	3	Permanent	Medical College	5		Other			Yes	Checked	Checked	Unchecked	Unchecked	Unchecked	Unchecked	Unchecked	Unchecked	Unchecked		Yes	>3 months	Positive	Yes	>3 months	No	No	No	No	No	No	No	No
Male	2	3	Permanent	Medical College	5		Other			Yes	Checked	Checked	Unchecked	Checked	Unchecked	Checked	Unchecked	Checked	Unchecked		Yes	1-2 months	Negative	Yes	1-2 months	No	No	No	No	No	No	No	No
Female	2	3	Permanent	Medical College	5		Other			No	Unchecked	Unchecked	Unchecked	Unchecked	Unchecked	Unchecked	Unchecked	Unchecked	Unchecked		No			No		Yes	No	No	No	No	No	No	No
Male	2	3	Permanent	Outreach	2					Yes	Unchecked	Unchecked	Unchecked	Unchecked	Unchecked	Unchecked	Unchecked	Unchecked	Unchecked		Yes	>3 months	Negative	Yes	>3 months	Yes	No	No	No	No	No	No	No
Female	3	3	Permanent	Outreach	2					Yes	Checked	Unchecked	Checked	Checked	Unchecked	Checked	Unchecked	Checked	Checked	SORE THROAT	Yes	>3 months	Negative	Yes	>3 months	Yes	No	No	No	No	No	No	Yes											10
Male	1	3	Permanent	Finance	4					Yes	Checked	Unchecked	Unchecked	Unchecked	Unchecked	Unchecked	Unchecked	Checked	Unchecked		No			No		No	No	No	No	No	No	No	No
Male	1	3	Permanent	Finance	4					Yes	Unchecked	Unchecked	Unchecked	Checked	Unchecked	Unchecked	Unchecked	Unchecked	Unchecked		Yes	1-7 days	Negative	No		No	No	No	No	No	No	No	No
Male	1	3	Permanent	Medical College	5		Other			No	Unchecked	Unchecked	Unchecked	Unchecked	Unchecked	Unchecked	Unchecked	Unchecked	Unchecked		Yes	>3 months	Negative	No		No	No	No	No	No	No	No	No
Male	1	3	Permanent	Medical College	5		Other			No	Unchecked	Unchecked	Unchecked	Unchecked	Unchecked	Unchecked	Unchecked	Unchecked	Unchecked		Yes	1-2 months	Negative	Yes	1-2 months	No	No	No	No	No	No	No	No
Male	1	3	Permanent	Library	5					No	Unchecked	Unchecked	Unchecked	Unchecked	Unchecked	Unchecked	Unchecked	Unchecked	Unchecked		No			Yes	1-2 months	No	No	No	No	No	No	No	No
Female	2	3	Permanent	Nursing	1					Yes	Unchecked	Checked	Unchecked	Checked	Checked	Unchecked	Unchecked	Checked	Unchecked		Yes	1-2 months	Negative	Yes	1-2 months	Yes	No	No	No	No	No	No	No
Male	2	3	Permanent	Library	5					No	Unchecked	Unchecked	Unchecked	Unchecked	Unchecked	Unchecked	Unchecked	Unchecked	Unchecked		Yes	1-2 months	Negative	Yes	1-2 months	No	No	No	No	No	No	No	No
Male	3	3	Contract			Porters				Yes	Unchecked	Checked	Unchecked	Checked	Unchecked	Unchecked	Unchecked	Unchecked	Unchecked		No			Yes	1-2 months	Yes	No	No	No	No	No	No	No
Female	1	3	Contract			HouseKeeping				No	Unchecked	Unchecked	Unchecked	Unchecked	Unchecked	Unchecked	Unchecked	Unchecked	Unchecked		No			Yes	1-2 months	No	No	No	No	No	No	No	No
Male	2	3	Contract			HouseKeeping				Yes	Checked	Checked	Checked	Unchecked	Unchecked	Unchecked	Checked	Checked	Unchecked		No			Yes	1-2 months	Yes	No	No	No	No	No	No	No
Female	3	3	Contract			HouseKeeping				Yes	Unchecked	Checked	Unchecked	Checked	Unchecked	Unchecked	Unchecked	Unchecked	Unchecked		No			Yes	1-2 months	No	No	No	No	No	No	No	No
Male	1	3	Contract			HouseKeeping				Yes	Unchecked	Checked	Unchecked	Unchecked	Unchecked	Checked	Unchecked	Checked	Unchecked		No			Yes	1-2 months	No	No	No	No	No	No	No	No
Female	3	3	Permanent	School of Nursing	5					Yes	Unchecked	Unchecked	Unchecked	Checked	Checked	Unchecked	Unchecked	Unchecked	Unchecked		No			Yes	1-2 months	No	No	No	No	No	No	No	No
Male	2	3	Contract			HouseKeeping				Yes	Unchecked	Unchecked	Unchecked	Unchecked	Checked	Checked	Unchecked	Checked	Unchecked		No			No		No	No	No	No	No	No	No	No
Female	2	3	Permanent	Executive	5					No	Unchecked	Unchecked	Unchecked	Unchecked	Unchecked	Unchecked	Unchecked	Unchecked	Unchecked		No			Yes	1-2 months	No	No	No	No	No	No	No	No
Male	2	2	Permanent	Finance	4					Yes	Unchecked	Unchecked	Unchecked	Unchecked	Unchecked	Unchecked	Unchecked	Checked	Unchecked		No			Yes	1-2 months	No	No	No	No	No	No	No	No
Female	2		Permanent	Finance	4					Yes	Unchecked	Checked	Checked	Unchecked	Unchecked	Unchecked	Unchecked	Checked	Checked	SORE THROAT	Yes	1-2 weeks	Negative	Yes	1-2 months	No	No	No	No	No	No	No	No
Male	2	2	Permanent	Finance	4					No	Unchecked	Unchecked	Unchecked	Unchecked	Unchecked	Unchecked	Unchecked	Unchecked	Unchecked		No			Yes	1-2 months	No	No	No	No	No	No	No	No
Male	2	3	Permanent	Finance	4					Yes	Unchecked	Unchecked	Unchecked	Unchecked	Unchecked	Checked	Checked	Checked	Unchecked		Yes	1-2 months	Positive	Yes	1-2 months	No	No	No	No	No	No	No	No
Male	2	2	Permanent	Finance	4					No	Unchecked	Unchecked	Unchecked	Unchecked	Unchecked	Unchecked	Unchecked	Unchecked	Unchecked		Yes	1-2 months	Negative	No		No	No	No	No	No	No	No	No
Female	2	3	Permanent	Finance	4					Yes	Unchecked	Checked	Unchecked	Unchecked	Unchecked	Unchecked	Unchecked	Unchecked	Unchecked		No			Yes	1-2 months	No	No	No	No	No	No	No	No
Female	2	3	Permanent	Finance	4					Yes	Checked	Unchecked	Unchecked	Unchecked	Unchecked	Unchecked	Unchecked	Checked	Unchecked		No			Yes	>3 months	No	No	No	No	No	No	No	No
Female	3	2	Permanent	Finance	4					No	Unchecked	Unchecked	Unchecked	Unchecked	Unchecked	Unchecked	Unchecked	Unchecked	Unchecked		No			Yes	>3 months	No	No	No	No	No	No	No	No
Female	4	2	Permanent	Finance	4					Yes	Unchecked	Checked	Unchecked	Unchecked	Unchecked	Unchecked	Unchecked	Unchecked	Unchecked		No			No		No	No	No	No	No	No	No	No
Male	2	3	Permanent	Finance	4					No	Unchecked	Unchecked	Unchecked	Unchecked	Unchecked	Unchecked	Unchecked	Unchecked	Unchecked		Yes	1-2 months	Negative	No		No	No	No	No	No	No	No	No
Female	1	2	Permanent	Finance	4					No	Unchecked	Unchecked	Unchecked	Unchecked	Unchecked	Unchecked	Unchecked	Unchecked	Unchecked		No			No		No	No	No	No	No	No	No	No
Male	2	3	Permanent	Finance	4					No	Unchecked	Unchecked	Unchecked	Unchecked	Unchecked	Unchecked	Unchecked	Unchecked	Unchecked		No			Yes	1-2 months	No	No	No	No	No	No	No	No
Female	3	3	Permanent	Finance	4					Yes	Unchecked	Unchecked	Unchecked	Unchecked	Unchecked	Unchecked	Unchecked	Checked	Unchecked		No			No		No	No	No	No	No	No	No	No
Male	2	3	Permanent	Finance	4					Yes	Checked	Checked	Unchecked	Checked	Unchecked	Unchecked	Unchecked	Unchecked	Unchecked		No			Yes	1-2 months	No	No	No	No	No	No	No	No
Male		3	Contract		4	HouseKeeping				Yes	Unchecked	Checked	Unchecked	Unchecked	Unchecked	Unchecked	Unchecked	Checked	Unchecked		No			Yes	>3 months	No	No	No	No	No	No	No	No
Male	3	3	Contract		4	HouseKeeping				No	Unchecked	Unchecked	Unchecked	Unchecked	Unchecked	Unchecked	Unchecked	Unchecked	Unchecked		No			Yes	1-2 weeks	Yes	No	No	No	No	No	No	No
Female	3	2	Permanent	Outreach	2					No	Unchecked	Unchecked	Unchecked	Unchecked	Unchecked	Unchecked	Unchecked	Unchecked	Unchecked		Yes	1-2 months	Negative	Yes	1-2 months	Yes	No	No	No	No	No	No	No
Female	2	3	Permanent	Aga Khan University (nonclinical)	5					Yes	Checked	Checked	Unchecked	Checked	Unchecked	Unchecked	Unchecked	Unchecked	Unchecked		Yes	1-2 months	Negative	No		Yes
Male	3	1	Permanent	Diagnostic Imaging	3					No	Unchecked	Unchecked	Unchecked	Unchecked	Unchecked	Unchecked	Unchecked	Unchecked	Unchecked		Yes	>3 months	Positive	Yes	3-4 weeks	Yes	No	No	No	No	No	No	No
Female	2	3	Permanent	Outreach	2					Yes	Unchecked	Checked	Unchecked	Checked	Unchecked	Unchecked	Unchecked	Unchecked	Unchecked		Yes	>3 months	Positive	Yes	3-4 weeks	Yes	No	No	No	No	No	No	No
Female	2	3	Permanent	Outreach	2					Yes	Checked	Checked	Unchecked	Unchecked	Unchecked	Unchecked	Unchecked	Unchecked	Unchecked		No			No		Yes	No	No	No	No	No	No	No
Male	2	3	Permanent	Medical Services	4			No		No	Unchecked	Unchecked	Unchecked	Unchecked	Unchecked	Unchecked	Unchecked	Unchecked	Unchecked		No			No		No	No	No	No	No	No	No	No
Female	2	3	Permanent	Facilities Management	4					No	Unchecked	Unchecked	Unchecked	Unchecked	Unchecked	Unchecked	Unchecked	Unchecked	Unchecked		Yes	>3 months	Negative	No		No	No	No	No	No	No	No	No
Female	2	3	Permanent	Facilities Management	4					No	Unchecked	Unchecked	Unchecked	Unchecked	Unchecked	Unchecked	Unchecked	Unchecked	Unchecked		Yes	3-4 weeks	Negative	No		No	No	No	No	No	No	No	No
Female	3	3	Permanent	Facilities Management	4					No	Unchecked	Unchecked	Unchecked	Unchecked	Unchecked	Unchecked	Unchecked	Unchecked	Unchecked		No			No		No	No	No	No	No	No	No	No
Female	4	2	Permanent	Rehabilitation Services	3					No	Unchecked	Unchecked	Unchecked	Unchecked	Unchecked	Unchecked	Unchecked	Unchecked	Unchecked		Yes	>3 months	Negative	Yes	>3 months	Yes	No	No	No	No	No	No	No
Male	2		Contract			Cleaning				No	Unchecked	Unchecked	Unchecked	Unchecked	Unchecked	Unchecked	Unchecked	Unchecked	Unchecked		No			No		No	No	No	No	No	No	No	No
Female	3	3	Permanent	Facilities Management	4					No	Unchecked	Unchecked	Unchecked	Unchecked	Unchecked	Unchecked	Unchecked	Unchecked	Unchecked		Yes	1-2 months	Negative	No		No	No	No	No	No	No	No	No
Male		3	Permanent	Nursing	2					Yes	Checked	Unchecked	Unchecked	Checked	Unchecked	Unchecked	Unchecked	Unchecked	Unchecked		No			Yes	3-4 weeks	Yes	No	No	No	No	No	No	No
Female	5	1	Permanent	Medical College	1		Faculty			No	Unchecked	Unchecked	Unchecked	Unchecked	Unchecked	Unchecked	Unchecked	Unchecked	Unchecked		No			No		No	No	No	No	No	No	No	No
Male	2	2	Permanent	Medical Services	2			No		No	Unchecked	Unchecked	Unchecked	Unchecked	Unchecked	Unchecked	Unchecked	Unchecked	Unchecked		Yes	1-2 months	Negative	No		Yes	No	No	Yes	No	No	No	No							5
Female	3	3	Permanent	Nursing	2					No	Unchecked	Unchecked	Unchecked	Unchecked	Unchecked	Unchecked	Unchecked	Unchecked	Unchecked		Yes	>3 months	Negative	Yes	1-7 days	Yes	No	No	No	No	No	No	No
Female	3	3	Permanent	Medical Services	2			No		No	Unchecked	Unchecked	Unchecked	Unchecked	Unchecked	Unchecked	Unchecked	Unchecked	Unchecked		No			No		Yes	No	No	No	No	No	No	No
Male	1	3	Contract			HouseKeeping				No	Unchecked	Unchecked	Unchecked	Unchecked	Unchecked	Unchecked	Unchecked	Unchecked	Unchecked		Yes	>3 months	Negative	No		No	No	No	No	No	No	No	No
Male	1	3	Contract			HouseKeeping				Yes	Unchecked	Checked	Unchecked	Unchecked	Unchecked	Unchecked	Unchecked	Unchecked	Unchecked		No			No		No	No	No	No	No	No	No	No
Male	2	3	Contract			HouseKeeping				No	Unchecked	Unchecked	Unchecked	Unchecked	Unchecked	Unchecked	Unchecked	Unchecked	Unchecked		Yes		Negative	No		No	No	No	No	No	No	No	No
Male	1	3	Contract			HouseKeeping				No	Unchecked	Unchecked	Unchecked	Unchecked	Unchecked	Unchecked	Unchecked	Unchecked	Unchecked		No			No		No	No	No	No		No	No	No
Male	3	3	Permanent	Aga Khan University (nonclinical)	5					Yes	Unchecked	Unchecked	Unchecked	Unchecked	Unchecked	Unchecked	Unchecked	Checked	Unchecked		Yes	>3 months	Positive	Yes	>3 months	No	No	No	No	No	No	No	No
Female	2	3	Permanent	Materials Management	4					No	Unchecked	Unchecked	Unchecked	Unchecked	Unchecked	Unchecked	Unchecked	Unchecked	Unchecked		Yes	1-2 months	Negative	No		No	No	No	Yes	No	No	No	No							2
Male	1	3	Contract			Catering				No	Unchecked	Unchecked	Unchecked	Unchecked	Unchecked	Unchecked	Unchecked	Unchecked	Unchecked		Yes	>3 months	Positive	Yes	>3 months	Yes	No	No	No	No	No	No	No
Male	1	3	Contract			HouseKeeping				Yes	Unchecked	Unchecked	Unchecked	Checked	Unchecked	Unchecked	Unchecked	Checked	Unchecked		No			No		No	No	No	No	No	No	No	No
Female	1	3	Permanent	Nursing	2					Yes	Checked	Checked	Checked	Unchecked	Unchecked	Checked	Unchecked	Checked	Unchecked		Yes	3-4 weeks	Positive	Yes	3-4 weeks	Yes	No	No	No	No	No	No	No
Female	2	3	Contract			HouseKeeping				No	Unchecked	Unchecked	Unchecked	Unchecked	Unchecked	Unchecked	Unchecked	Unchecked	Unchecked		No			No		No	No	No	No	No	No	No	No
Male	2	3	Permanent	Aga Khan University (nonclinical)	5					No	Unchecked	Unchecked	Unchecked	Unchecked	Unchecked	Unchecked	Unchecked	Unchecked	Unchecked		Yes	>3 months	Negative	Yes	1-2 months	Yes	No	No	No	No	No	No	No
Female	2	3	Permanent	Nursing	2					No	Unchecked	Unchecked	Unchecked	Unchecked	Unchecked	Unchecked	Unchecked	Unchecked	Unchecked		Yes	>3 months	Negative	Yes		Yes	No	No	No	No	No	No	No
Male	1	3	Contract			Security				Yes	Unchecked	Checked	Unchecked	Checked	Unchecked	Unchecked	Unchecked	Checked	Unchecked		Yes	>3 months	Negative	Yes	3-4 weeks	Yes	No	No	No	No	No	No	No
Male	2	2	Permanent	Nursing	2					Yes	Unchecked	Unchecked	Unchecked	Unchecked	Unchecked	Checked	Checked	Checked	Unchecked		Yes	3-4 weeks	Positive	Yes	3-4 weeks	Yes	No	No	No	No	No	No	No
Male	2	2	Permanent	Medical College	2		Resident			Yes	Checked	Checked	Unchecked	Checked	Unchecked	Unchecked	Unchecked	Checked	Unchecked		Yes	3-4 weeks	Negative	Yes	3-4 weeks	Yes	No	No	Yes	No	No	No	No							12
Female	4	3	Permanent	Nursing	2					Yes	Unchecked	Checked	Unchecked	Checked	Checked	Checked	Unchecked	Checked	Unchecked		No			Yes	1-2 months	Yes	No	No	No	No	No	No	No
Female	2	3	Permanent	Nursing	2					Yes	Unchecked	Unchecked	Unchecked	Unchecked	Checked	Checked	Checked	Checked	Unchecked		Yes	>3 months	Positive	Yes	>3 months	Yes	No	No	No	No	No	No	No
Female	1	3	Permanent	Nursing	2					No	Unchecked	Unchecked	Unchecked	Unchecked	Unchecked	Unchecked	Unchecked	Unchecked	Unchecked		No			Yes	1-2 months	Yes	No	No	No	No	No	No	No
Female	1	3	Permanent	Nursing	2					No	Unchecked	Unchecked	Unchecked	Unchecked	Unchecked	Unchecked	Unchecked	Unchecked	Unchecked		Yes	1-7 days	Negative	No		Yes	No	No	No	No	No	No	No
Female	2	2	Permanent	Nursing	2					Yes	Checked	Unchecked	Checked	Checked	Unchecked	Checked	Checked	Checked	Checked	LOSS OF TASTE	Yes	>3 months	Negative	Yes	>3 months	Yes	No	No	No	No	No	No	No
Female	3	3	Permanent	Nursing	2					No	Unchecked	Unchecked	Unchecked	Unchecked	Unchecked	Unchecked	Unchecked	Unchecked	Unchecked		Yes	1-2 months	Negative	Yes	>3 months	No	No	No	No	No	No	No	No
Female	2	3	Permanent	Nursing	2					No	Unchecked	Unchecked	Unchecked	Unchecked	Unchecked	Unchecked	Unchecked	Unchecked	Unchecked		No			Yes	>3 months	Yes	No	No	No	No	No	No	No
Female	2	3	Permanent	Nursing	2					No	Unchecked	Unchecked	Unchecked	Unchecked	Unchecked	Unchecked	Unchecked	Unchecked	Unchecked		No			Yes	>3 months	Yes	No		No	No	No	No	No
Male	2	2	Permanent	Medical College	2		Faculty			No	Unchecked	Unchecked	Unchecked	Unchecked	Unchecked	Unchecked	Unchecked	Unchecked	Unchecked		No			No		Yes	No	No	No	No	No	No	No
Male	4		Permanent	Aga Khan University (nonclinical)	5					No	Unchecked	Unchecked	Unchecked	Unchecked	Unchecked	Unchecked	Unchecked	Unchecked	Unchecked		No			Yes	1-2 months	Yes	Yes	No	No	No	No	No	No					5
Male	2	3	Permanent	Pharmacy	3					Yes	Unchecked	Checked	Unchecked	Checked	Unchecked	Unchecked	Unchecked	Unchecked	Unchecked		No			No		Yes	No	No	No	No	No	No	No
Female	3	3	Permanent	Outreach	2					No	Unchecked	Unchecked	Unchecked	Unchecked	Unchecked	Unchecked	Unchecked	Unchecked	Unchecked		Yes	>3 months	Positive	No		Yes	No	No	No	No	No	No	No
Male	2	3	Permanent	Medical Services	2			Yes		Yes	Checked	Checked	Unchecked	Checked	Unchecked	Unchecked	Unchecked	Unchecked	Unchecked		No			No		No	No	No	No	No	No	No	No
Female	1	3	Permanent	Outreach	2					No	Unchecked	Unchecked	Unchecked	Unchecked	Unchecked	Unchecked	Unchecked	Unchecked	Unchecked		Yes	1-2 months	Negative	Yes	1-2 months	Yes	No	No	No	No	No	No	No
Male	3	3	Permanent	Diagnostic Imaging	3					Yes	Unchecked	Unchecked	Unchecked	Checked	Unchecked	Unchecked	Unchecked	Unchecked	Unchecked		No			Yes	>3 months	Yes	No	No	No	No	No	No	No
Male	3	3	Permanent	Nursing	2					Yes	Unchecked	Checked	Unchecked	Unchecked	Unchecked	Unchecked	Unchecked	Unchecked	Unchecked		No			Yes	>3 months	Yes	No	No	No	No	No	No	No
Female	2	3	Permanent	Medical Services	3			No		No	Unchecked	Unchecked	Unchecked	Unchecked	Unchecked	Unchecked	Unchecked	Unchecked	Unchecked		Yes	>3 months	Negative	Yes	>3 months	Yes	No	No	No	No	No	No	No
Female	1	2	Permanent	Aga Khan University (nonclinical)	5					No	Unchecked	Unchecked	Unchecked	Unchecked	Unchecked	Unchecked	Unchecked	Unchecked	Unchecked		No			Yes	>3 months	Yes	No	No	No	No	No	No	No
Female	3	3	Permanent	Diagnostic Imaging	3					No	Unchecked	Unchecked	Unchecked	Unchecked	Unchecked	Unchecked	Unchecked	Unchecked	Unchecked		No			No		No	No	No	No	No	No	No	No
Male	3	3	Permanent	Diagnostic Imaging	3					No	Unchecked	Unchecked	Unchecked	Unchecked	Unchecked	Unchecked	Unchecked	Unchecked	Unchecked		No			Yes	>3 months	No	No	No	Yes	No	No	No	No
Female	3	2	Permanent	Diagnostic Imaging	3					No	Unchecked	Unchecked	Unchecked	Unchecked	Unchecked	Unchecked	Unchecked	Unchecked	Unchecked		No			No		Yes	No	No	No	No	No	No	No
Male	2	3	Permanent	Diagnostic Imaging	3					No	Unchecked	Unchecked	Unchecked	Unchecked	Unchecked	Unchecked	Unchecked	Unchecked	Unchecked		No			Yes	>3 months	Yes	No	No	No	No	No	No	No
Female	1	3	Permanent	Nursing	2					No	Unchecked	Unchecked	Unchecked	Unchecked	Unchecked	Unchecked	Unchecked	Unchecked	Unchecked		Yes	1-2 months	Negative	No		Yes	No	No	No	No	No	No	No
Female	2	2	Permanent	Medical College	3		Resident			Yes	Unchecked	Checked	Unchecked	Checked	Unchecked	Checked	Unchecked	Checked	Unchecked		Yes	>3 months	Negative	No		No	No	No	No	No	No	No	No
Female	2	2	Permanent	Medical College	3		Resident			No	Unchecked	Unchecked	Unchecked	Unchecked	Unchecked	Unchecked	Unchecked	Unchecked	Unchecked		Yes	>3 months	Negative	No		No	No	No	No	No	No	No	No
Female	2	3	Permanent	Nursing	2					No	Unchecked	Unchecked	Unchecked	Unchecked	Unchecked	Unchecked	Unchecked	Unchecked	Unchecked		Yes	>3 months	Positive	Yes	>3 months	Yes	No	No	No	No	No	No	No
Male	2	3	Permanent	Facilities Management	4					Yes	Checked	Unchecked	Unchecked	Unchecked	Unchecked	Unchecked	Unchecked	Checked	Unchecked		No			No		Yes	No	No	No	No	No	No	No
Female	1	3	Permanent	Rehabilitation Services	3					No	Unchecked	Unchecked	Unchecked	Unchecked	Unchecked	Unchecked	Unchecked	Unchecked	Unchecked		Yes	1-2 weeks	Negative	No		No	No	No	No	No	No	No	No
Male	1	3	Permanent	Rehabilitation Services	3					No	Unchecked	Unchecked	Unchecked	Unchecked	Checked	Unchecked	Unchecked	Unchecked	Unchecked		No			Yes	1-2 months	Yes	No	No	No	No	No	No	No
Male	2	3	Permanent	Rehabilitation Services	3					No	Unchecked	Unchecked	Unchecked	Unchecked	Unchecked	Unchecked	Unchecked	Unchecked	Unchecked		Yes	>3 months	Negative	Yes	3-4 weeks	Yes	No	No	No	No	No	No	No
Male	2	3	Permanent	Diagnostic Imaging	3					No	Unchecked	Unchecked	Unchecked	Unchecked	Unchecked	Unchecked	Unchecked	Unchecked	Unchecked		No			Yes	>3 months	Yes	No	No	No	No	No	No	No
Male	2	3	Permanent	Diagnostic Imaging	3					No	Unchecked	Unchecked	Unchecked	Unchecked	Unchecked	Unchecked	Unchecked	Unchecked	Unchecked		No			No		No	No	No	No	No	No	No	No
Male	2	3	Permanent	Medical Services	2			No		Yes	Checked	Checked	Unchecked	Checked	Unchecked	Unchecked	Unchecked	Checked	Unchecked		No			Yes	>3 months	No	No	No	No	No	No	No	No
Male	2	3	Permanent	Rehabilitation Services	3					Yes	Unchecked	Unchecked	Unchecked	Checked	Unchecked	Unchecked	Unchecked	Unchecked	Unchecked		No			Yes	3-4 weeks	Yes	No	No	No	No	No	No	No
Female	1	3	Contract			Waiter/Waitress				Yes	Unchecked	Unchecked	Unchecked	Unchecked	Unchecked	Unchecked	Unchecked	Unchecked	Unchecked		Yes	3-4 weeks	Negative	Yes	1-2 months	Yes	No	No	No	No	No	No	No
Female	1	3	Contract			Waiter/Waitress				No	Unchecked	Unchecked	Unchecked	Unchecked	Checked	Unchecked	Unchecked	Unchecked	Unchecked		Yes	>3 months	Positive	Yes	1-2 months	Yes	No	No	No	No	No	No	No
Female	1	3	Permanent	Nursing	2					No	Unchecked	Unchecked	Unchecked	Unchecked	Unchecked	Unchecked	Unchecked	Unchecked	Unchecked		Yes	>3 months	Negative	No		Yes	No	No	No	No	No	No	No
Female	2	3	Permanent	Nursing	1					Yes	Unchecked	Unchecked	Unchecked	Checked	Unchecked	Unchecked	Unchecked	Unchecked	Unchecked		No			Yes	1-2 months	Yes	No	No	No	No	No	No	No
Female	2	3	Contract		4	HouseKeeping				No	Unchecked	Unchecked	Unchecked	Unchecked	Unchecked	Unchecked	Unchecked	Unchecked	Unchecked		No			No		Yes	No	No	No	No	No	No	No
Female	3	3	Permanent	Outreach	2					No	Unchecked	Unchecked	Unchecked	Unchecked	Unchecked	Unchecked	Unchecked	Unchecked	Unchecked		No			Yes	>3 months	Yes	No	No	No	No	No	No	No
Male	2	3	Permanent	Outreach	2					No	Unchecked	Unchecked	Unchecked	Unchecked	Unchecked	Unchecked	Unchecked	Unchecked	Unchecked		No			Yes	>3 months	Yes	No	No	No	No	No	No	No
Male	3	3	Permanent	Outreach	2					No	Unchecked	Unchecked	Unchecked	Unchecked	Unchecked	Unchecked	Unchecked	Unchecked	Unchecked		Yes	>3 months	Negative	Yes	>3 months	Yes	No	No	Yes	No	No	No	No							4
Male	2	3	Permanent	Nursing	2					Yes	Checked	Checked	Unchecked	Checked	Unchecked	Checked	Unchecked	Checked	Unchecked		Yes		Negative	No		Yes	No	No	No	No	No	No	No
Female	2	3	Permanent	Nursing	2					No	Unchecked	Unchecked	Unchecked	Unchecked	Unchecked	Unchecked	Unchecked	Unchecked	Unchecked		Yes	1-2 months	Negative	No		No	No	No	No	No	No	No	No
Female	3	3	Permanent	Nursing	2					No	Unchecked	Unchecked	Unchecked	Unchecked	Unchecked	Unchecked	Unchecked	Unchecked	Unchecked		No			Yes	1-2 months	Yes	No	No	No	No	No	No	No
Female	3	2	Permanent	Medical College	2		Faculty			No	Unchecked	Unchecked	Unchecked	Unchecked	Unchecked	Unchecked	Unchecked	Unchecked	Unchecked		Yes	3-4 weeks	Negative	Yes	3-4 weeks	Yes	No	No	No	No	No	No	No
Female	2	3	Contract			HouseKeeping				No	Unchecked	Unchecked	Unchecked	Unchecked	Unchecked	Unchecked	Unchecked	Unchecked	Unchecked		No			No		No	No	No	No	No	No	No	No
Male	3	3	Contract			Catering				No	Unchecked	Unchecked	Unchecked	Unchecked	Unchecked	Unchecked	Unchecked	Unchecked	Unchecked		Yes	1-2 months	Negative	Yes	1-2 months	No	No	No	No	No	No	No	No
Female	2	3	Permanent	Medical College	2		Faculty			Yes	Unchecked	Unchecked	Unchecked	Unchecked	Unchecked	Checked	Checked	Checked	Checked	LOSS OF TASTE	No			Yes	1-2 months	Yes	No	No	No	No	No	No	No
Male	2	3	Permanent	Medical Services				Yes		Yes	Checked	Checked	Unchecked	Checked	Unchecked	Unchecked	Unchecked	Unchecked	Unchecked		No			Yes	3-4 weeks	No	No	No	No	No	No	No	No
Female	1	3	Permanent	Nursing	2					No	Unchecked	Unchecked	Unchecked	Unchecked	Unchecked	Unchecked	Unchecked	Unchecked	Unchecked		Yes	>3 months	Negative	Yes	1-2 months	No	No	No	No	No	No	No	No
Female	3	3	Permanent	Nursing	2					No	Unchecked	Unchecked	Unchecked	Unchecked	Unchecked	Unchecked	Unchecked	Unchecked	Unchecked		No			Yes	1-2 months	No	No	No	No	No	No	No	No
Female	3	3	Permanent	Aga Khan University (nonclinical)	5					No	Unchecked	Unchecked	Unchecked	Unchecked	Unchecked	Unchecked	Unchecked	Unchecked	Unchecked		No			No		No	No	No	No	No	No	No	No
Female	2	2	Permanent	Medical College	2		Resident			Yes	Unchecked	Unchecked	Unchecked	Checked	Unchecked	Checked	Unchecked	Checked	Unchecked		Yes	3-4 weeks	Negative	No		Yes	No	No	No	No	No	No	No
Male	4	2	Permanent	Finance	4					Yes	Unchecked	Checked	Unchecked	Checked	Unchecked	Checked	Unchecked	Checked	Unchecked		No			Yes	3-4 weeks	Yes	No	No	No	No	No	No	No
Female	1		Permanent	Medical Services	2			No		Yes	Unchecked	Checked	Unchecked	Unchecked	Unchecked	Unchecked	Unchecked	Unchecked	Unchecked		Yes	>3 months	Negative	Yes	1-2 months	No	No	No	No	No	No	No	No
Female	1	2	Permanent	Nursing	2					Yes	Unchecked	Unchecked	Unchecked	Checked	Unchecked	Unchecked	Unchecked	Unchecked	Unchecked		Yes	>3 months	Positive	No		No	No	No	No	No	No	No	No
Female	2	2	Permanent	Medical College	2		Resident			Yes	Unchecked	Unchecked	Checked	Unchecked	Unchecked	Unchecked	Unchecked	Unchecked	Unchecked		No			Yes	3-4 weeks	No	No	No	No	No	No	No	No
Male	2	2	Permanent	Medical Services	2			Yes		No	Unchecked	Unchecked	Unchecked	Unchecked	Unchecked	Unchecked	Unchecked	Checked	Unchecked		Yes	>3 months	Positive	No		Yes	No	No	No	No	No	No	No
Male	1	3	Permanent	Medical College	5		Other			Yes	Checked	Unchecked	Checked	Unchecked	Unchecked	Unchecked	Unchecked	Checked	Unchecked		No			No		No	No	No	No	No	No	No	No
Male	1	1	Contract			Cleaning				No	Unchecked	Unchecked	Unchecked	Unchecked	Unchecked	Unchecked	Unchecked	Unchecked	Unchecked		No			No		No	No	No	No	No	No	No	No
Male	1	3	Contract			HouseKeeping				No	Unchecked	Unchecked	Unchecked	Unchecked	Unchecked	Unchecked	Unchecked	Unchecked	Unchecked		No			Yes	1-2 weeks	Yes	No	No	No	No	No	No	No
Female	3	3	Permanent	Medical Services	4			No		No	Unchecked	Unchecked	Unchecked	Unchecked	Unchecked	Unchecked	Unchecked	Unchecked	Unchecked		No			Yes	1-2 weeks	Yes	No	No	No	No	No	No	No
Female	2	3	Permanent	Nursing	1					Yes	Unchecked	Unchecked	Unchecked	Unchecked	Unchecked	Checked	Unchecked	Checked	Unchecked		No			Yes	1-2 weeks	Yes	No	No	No	No	No	No	No
Female	2	3	Permanent	Nursing	1					No	Unchecked	Unchecked	Unchecked	Unchecked	Unchecked	Unchecked	Unchecked	Unchecked	Unchecked		No			Yes	1-2 months	Yes	No	No	No	No	No	No	No
Female	2	2	Permanent	Nursing	1					Yes	Unchecked	Unchecked	Unchecked	Unchecked	Unchecked	Unchecked	Unchecked	Checked	Checked	SORE THROAT	Yes	>3 months	Negative	Yes	1-2 months	Yes	No	No	No	No	No	No	No
Male	1	3	Contract		4	HouseKeeping				No	Unchecked	Unchecked	Unchecked	Unchecked	Unchecked	Unchecked	Unchecked	Unchecked	Unchecked		No			No		No	No	No	No	No	No	No	No
Female	2	3	Permanent	Pathology	3				Clinical Chemistry	No	Unchecked	Unchecked	Unchecked	Unchecked	Unchecked	Unchecked	Unchecked	Unchecked	Unchecked		Yes	>3 months	Positive	No		No	No	No	No	No	No	No	No
Male	4	3	Permanent	Medical College	5		Other			No	Unchecked	Unchecked	Unchecked	Unchecked	Unchecked	Unchecked	Unchecked	Unchecked	Unchecked		Yes	>3 months	Negative	Yes	3-4 weeks	No	No	No	No	No	No	No	No
Female		2	Permanent	Finance	4					Yes	Checked	Checked	Unchecked	Checked	Unchecked	Unchecked	Unchecked	Checked	Unchecked		No			Yes	1-2 months	No	No	No	No	No	No	No	No
Female	2	3	Permanent	Finance	4					Yes	Checked	Checked	Unchecked	Unchecked	Unchecked	Unchecked	Unchecked	Unchecked	Unchecked		Yes	>3 months	Negative	Yes	1-2 months	No
Male	2	3	Contract			Porters				No	Unchecked	Unchecked	Unchecked	Unchecked	Unchecked	Unchecked	Unchecked	Unchecked	Unchecked		No			No		Yes	No	No	No	No	No	No	No
Female	4	3	Permanent	Medical College	1		Faculty			No	Unchecked	Unchecked	Unchecked	Unchecked	Unchecked	Unchecked	Unchecked	Unchecked	Unchecked		No			No		Yes	No	No	No	No	No	Yes	No										5
Female	2	3	Permanent	Marketing & Bus Developmnt	4					Yes	Unchecked	Checked	Unchecked	Checked	Unchecked	Unchecked	Unchecked	Checked	Unchecked		Yes	>3 months	Negative	No		Yes	No	No	No	No	No	No	No
Male	1	3	Contract			Porters				No	Unchecked	Unchecked	Unchecked	Unchecked	Unchecked	Unchecked	Unchecked	Unchecked	Unchecked		No			No		Yes	No	No	No	No	No	No	No
Male	3	2	Permanent	Medical College	1		Faculty			Yes	Checked	Checked	Unchecked	Checked	Unchecked	Unchecked	Unchecked	Unchecked	Unchecked		No			No		Yes	No	No	Yes	No	No	No	No							5
Female	3		Permanent	Nursing	2					No	Unchecked	Unchecked	Unchecked	Unchecked	Unchecked	Unchecked	Unchecked	Unchecked	Unchecked		Yes	>3 months	Negative	No		Yes	No	No	No	No	No	No	No
Female	2	3	Permanent	Outreach	2					Yes	Unchecked	Unchecked	Unchecked	Unchecked	Checked	Checked	Unchecked	Unchecked	Unchecked		No			Yes	1-2 months	No	No	No	No	No	No	No	No
Male	4	2	Permanent	Medical College	1		Faculty			No	Unchecked	Unchecked	Unchecked	Unchecked	Unchecked	Unchecked	Unchecked	Unchecked	Unchecked		Yes	>3 months	Positive	No		Yes	Yes	No	No	No	No	No	No					43
Female	1	3	Permanent	Medical College	2		Resident			No	Unchecked	Unchecked	Unchecked	Unchecked	Unchecked	Unchecked	Unchecked	Unchecked	Unchecked		No			No		No	No	No	No	No	No	No	No
Female		3	Permanent	Medical College	2		Resident			No	Unchecked	Unchecked	Unchecked	Unchecked	Unchecked	Unchecked	Unchecked	Unchecked	Unchecked		Yes	>3 months	Negative	No		No	No	No	No	No	No	No	No
Female	4	2	Permanent	Medical College	2		Faculty			Yes	Checked	Checked	Unchecked	Checked	Unchecked	Unchecked	Unchecked	Unchecked	Unchecked		Yes	1-2 weeks	Negative	Yes	1-2 months	Yes	No	No	No	No	No	No	No	Yes											IRREGULAR HEART BEAT	1
Female	3	3	Permanent	Medical College	5		Other			No	Unchecked	Unchecked	Unchecked	Unchecked	Unchecked	Unchecked	Unchecked	Unchecked	Unchecked		Yes	>3 months	Positive	Yes	>3 months	Yes	No	No	No	No	No	No	No
Female	2	3	Permanent	Pharmacy	3					Yes	Unchecked	Checked	Unchecked	Unchecked	Unchecked	Unchecked	Unchecked	Unchecked	Unchecked		Yes	>3 months	Negative	Yes	3-4 weeks	Yes	No	No	No	No	No	No	No
Male	2	2	Permanent	Diagnostic Imaging	3					Yes	Unchecked	Unchecked	Unchecked	Checked	Unchecked	Unchecked	Unchecked	Checked	Unchecked		No			No		No	No	No	No	No	No	No	No
Female	4	3	Permanent	Outreach	2					No	Unchecked	Unchecked	Unchecked	Unchecked	Unchecked	Unchecked	Unchecked	Unchecked	Unchecked		Yes		Negative	Yes	>3 months	Yes
Female	3	3	Permanent	Nursing	2					Yes	Unchecked	Unchecked	Unchecked	Unchecked	Unchecked	Unchecked	Unchecked	Checked	Unchecked		Yes	>3 months	Negative	Yes	3-4 weeks	No	No	No	No	No	No	No	No
Female	2	2	Permanent	Nursing	2					Yes	Unchecked	Checked	Unchecked	Checked	Unchecked	Unchecked	Unchecked	Unchecked	Unchecked		Yes	>3 months	Negative	Yes		Yes	No	No	No	No	No	No	No
Female	2	3	Permanent	Nursing	2					Yes	Checked	Checked	Unchecked	Checked	Checked	Checked	Unchecked	Checked	Unchecked		No			Yes	3-4 weeks	No	No	No	No	Yes	No	No	No								37
Female	1	3	Permanent	Nursing	2					Yes	Unchecked	Unchecked	Checked	Unchecked	Unchecked	Checked	Checked	Unchecked	Checked	LOSS OF TASTE	Yes	1-2 months	Negative	Yes	1-2 months	Yes	No	No	No	No	No	No	No
Female	2	3	Contract			HouseKeeping				No	Unchecked	Unchecked	Unchecked	Unchecked	Unchecked	Unchecked	Unchecked	Unchecked	Unchecked		No			Yes	1-2 months	No	No	No	No	No	No	No	No
Female	1	2	Permanent	Medical College	2		Resident			No	Unchecked	Unchecked	Unchecked	Unchecked	Unchecked	Unchecked	Unchecked	Unchecked	Unchecked		Yes	>3 months	Negative	No		Yes	No	No	No	No	No	No	No
Female	2	2	Permanent	Medical College	2		Resident			Yes	Unchecked	Unchecked	Unchecked	Checked	Unchecked	Checked	Unchecked	Checked	Unchecked		Yes	1-7 days	Negative	Yes	3-4 weeks	No	No	No	No	No	No	No	No
Female	2	2	Permanent	Aga Khan University (nonclinical)	5					No	Unchecked	Unchecked	Unchecked	Unchecked	Unchecked	Unchecked	Unchecked	Unchecked	Unchecked		No			No		No	No	No	No	No	No	No	No
Male	2	2	Permanent	Aga Khan University (nonclinical)	5					Yes	Unchecked	Unchecked	Unchecked	Unchecked	Unchecked	Unchecked	Unchecked	Checked	Unchecked		No			No		No	No	No	No	No	No	No	No
Male	2	2	Permanent	Medical Services	2			Yes		Yes	Checked	Unchecked	Unchecked	Checked	Unchecked	Unchecked	Unchecked	Unchecked	Unchecked		Yes	>3 months	Positive	Yes	>3 months	Yes	No	No	No	No	No	No	No
Male	2	3	Permanent	Nursing	2					No	Unchecked	Unchecked	Unchecked	Unchecked	Unchecked	Unchecked	Unchecked	Unchecked	Unchecked		Yes	1-2 months	Negative	Yes	1-2 months	Yes	No	No	No	No	No	No	No
Female		3	Permanent	Nursing	1					Yes	Unchecked	Checked	Unchecked	Unchecked	Unchecked	Unchecked	Unchecked	Unchecked	Unchecked		No			Yes	3-4 weeks	Yes	No	No	No	No	No	No	No
Male	2	3	Permanent	Pathology	3				Phlebotomy	Yes	Unchecked	Checked	Checked	Unchecked	Unchecked	Checked	Checked	Checked	Unchecked		Yes	>3 months	Negative	Yes	1-2 months	Yes	No	No	No	No	No	No	No
Female	1	3	Permanent	Pharmacy	3					No	Unchecked	Unchecked	Unchecked	Unchecked	Unchecked	Unchecked	Unchecked	Unchecked	Unchecked		Yes	>3 months	Negative	Yes	1-2 months	Yes	No	No	No	No	No	No	No
Male	1	3	Contract			Porters				No	Unchecked	Unchecked	Unchecked	Unchecked	Unchecked	Unchecked	Unchecked	Unchecked	Unchecked		No			No		Yes	No	No	No	No	No	No	No
Male	2	3	Contract			Waiter/Waitress				No	Unchecked	Unchecked	Unchecked	Unchecked	Unchecked	Unchecked	Unchecked	Unchecked	Unchecked		Yes	>3 months	Negative	Yes	3-4 weeks	Yes	No	No	No	No	No	No	No
Male	1	3	Contract			Security				No	Unchecked	Unchecked	Unchecked	Unchecked	Unchecked	Unchecked	Unchecked	Unchecked	Unchecked		Yes	1-2 weeks	Negative	No		Yes	No	No	No	No	No	No	No
Male	2	3	Contract			Security				No	Unchecked	Unchecked	Unchecked	Unchecked	Unchecked	Unchecked	Unchecked	Unchecked	Unchecked		No			No		Yes	No	No	No	No	No	No	No
Female	1	3	Permanent	Outreach	2					Yes	Checked	Checked	Checked	Checked	Unchecked	Unchecked	Unchecked	Checked	Unchecked		No			No		Yes	No	No	No	No	No	No	No
Male	4	2	Permanent	Aga Khan University (nonclinical)	5					Yes	Unchecked	Checked	Unchecked	Unchecked	Unchecked	Checked	Unchecked	Unchecked	Unchecked		No			No		Yes	No	No	Yes	No	No	No	No
Female	2	3	Permanent	Pharmacy	3					No	Unchecked	Unchecked	Unchecked	Unchecked	Unchecked	Unchecked	Unchecked	Unchecked	Unchecked		No			Yes	1-2 months	Yes	No	No	No	No	No	No	No
Male	1	3	Contract			HouseKeeping				Yes	Unchecked	Unchecked	Checked	Unchecked	Checked	Unchecked	Checked	Checked	Unchecked		No			Yes	1-2 months	Yes	No	No	No	No	No	No	No
Female	1	3	Permanent	Outreach	2					No	Unchecked	Unchecked	Unchecked	Unchecked	Unchecked	Unchecked	Unchecked	Unchecked	Unchecked		No			No		No	No	No	No	No	No	No	No
Male	3	3	Permanent	Pathology	3				Phlebotomy	Yes	Unchecked	Unchecked	Unchecked	Unchecked	Checked	Checked	Unchecked	Checked	Unchecked		No			Yes	1-2 months	Yes	No	No	No	No	No	No	No
Female	3	3	Permanent	Nursing	2					Yes	Checked	Checked	Unchecked	Checked	Unchecked	Unchecked	Unchecked	Unchecked	Unchecked		No			Yes	>3 months	No	No	No	No	No	No	No	No
Male	1	3	Contract			Porters				No	Unchecked	Unchecked	Unchecked	Unchecked	Unchecked	Unchecked	Unchecked	Unchecked	Unchecked		No			Yes	1-2 months	Yes	No	No	No	No	No	No	No
Male	3	3	Permanent	Materials Management	4					No	Unchecked	Unchecked	Unchecked	Unchecked	Unchecked	Unchecked	Unchecked	Unchecked	Unchecked		No			Yes	1-7 days	Yes	No	No	No	No	No	No	No
Male	2	3	Permanent	Nursing	1					Yes	Checked	Unchecked	Unchecked	Unchecked	Unchecked	Unchecked	Unchecked	Checked	Unchecked		No			Yes	1-7 days	Yes	No	No	Yes	No	No	No	No							1
Female	2	2	Permanent	Nursing	1					Yes	Unchecked	Unchecked	Unchecked	Checked	Unchecked	Checked	Unchecked	Checked	Unchecked		No			Yes	3-4 weeks	Yes	No	No	No	No	No	No	No
Female	2	3	Permanent	Nursing	2					No	Unchecked	Unchecked	Unchecked	Unchecked	Unchecked	Unchecked	Unchecked	Unchecked	Unchecked		No			Yes	1-7 days	Yes	No	No	No	No	No	No	No
Female	2	3	Permanent	Nursing	1					Yes	Unchecked	Checked	Unchecked	Checked	Unchecked	Unchecked	Unchecked	Unchecked	Unchecked		No			Yes	1-2 months	Yes	No	No	No	No	No	No	No
Female	2	2	Permanent	Nursing	1					No	Unchecked	Unchecked	Unchecked	Unchecked	Unchecked	Unchecked	Unchecked	Unchecked	Unchecked		Yes	3-4 weeks	Negative	Yes		Yes	No	No	No	No	No	No	No
Female	2	3	Permanent	Nursing	2					Yes	Unchecked	Unchecked	Checked	Unchecked	Checked	Checked	Unchecked	Checked	Unchecked		Yes	>3 months	Negative	Yes	3-4 weeks	Yes	No	No	No	No	No	No	No
Male	2		Permanent	Nursing	1					No	Unchecked	Unchecked	Unchecked	Unchecked	Unchecked	Unchecked	Unchecked	Unchecked	Unchecked		No			Yes	1-2 months	Yes	No	No	No	No	No	No	No
Male	2	2	Permanent	Nursing	1					No	Unchecked	Unchecked	Unchecked	Unchecked	Unchecked	Unchecked	Unchecked	Unchecked	Unchecked		No			Yes		Yes	No	No	No	No	No	No	No
Female	1	3	Permanent	Nursing	2					Yes	Checked	Unchecked	Unchecked	Unchecked	Unchecked	Unchecked	Unchecked	Unchecked	Unchecked		Yes	>3 months	Negative	Yes	3-4 weeks	Yes	No	No	No	No	No	No	No
Female	3	3	Permanent	Outreach	2					No	Unchecked	Unchecked	Unchecked	Unchecked	Unchecked	Unchecked	Unchecked	Unchecked	Unchecked		No			No		Yes	No	No	No	No	No	No	No
Male	1	3	Contract			HouseKeeping				No	Unchecked	Unchecked	Unchecked	Unchecked	Unchecked	Unchecked	Unchecked	Unchecked	Unchecked		No			No		No	No	No	No	No	No	No	No
Male	2	3	Contract			HouseKeeping				Yes	Checked	Checked	Unchecked	Checked	Unchecked	Unchecked	Unchecked	Unchecked	Unchecked		No			No		No	No	No	No	No	No	No	No
Female	1	3	Permanent	Aga Khan University (nonclinical)	5					Yes	Unchecked	Unchecked	Unchecked	Checked	Unchecked	Unchecked	Unchecked	Unchecked	Unchecked		No			Yes	3-4 weeks	Yes	No	No	No	No	No	No	No
Female	3	3	Contract			Security				No	Unchecked	Unchecked	Unchecked	Unchecked	Unchecked	Unchecked	Unchecked	Unchecked	Unchecked		Yes	3-4 weeks	Negative	No		No	No	No	No	No	No	No	No
Male	3	3	Contract			Security				No	Unchecked	Unchecked	Unchecked	Unchecked	Unchecked	Unchecked	Unchecked	Unchecked	Unchecked		Yes	3-4 weeks	Negative	No		No	Yes	No	No	No	No	No	No					8
Female	2		Contract			Security				No	Unchecked	Unchecked	Unchecked	Unchecked	Unchecked	Unchecked	Unchecked	Unchecked	Unchecked		Yes	3-4 weeks	Negative	No		Yes	No	No	No	No	No	No	No
Male	1	3	Contract			Security				No	Unchecked	Unchecked	Unchecked	Unchecked	Unchecked	Unchecked	Unchecked	Unchecked	Unchecked		Yes	3-4 weeks	Negative	No		No	No	No	No	No	No	No	No
Male	3	3	Permanent	Pathology	3				Pathology Admin Office	No	Unchecked	Unchecked	Unchecked	Unchecked	Unchecked	Unchecked	Unchecked	Unchecked	Unchecked		No			Yes	>3 months	Yes	No	No	No	No	No	No	No
Female	2	3	Permanent	Outreach	2					No	Unchecked	Unchecked	Unchecked	Unchecked	Unchecked	Unchecked	Unchecked	Unchecked	Unchecked		No			No		Yes	No	No	No	No	No	No	No
Male	2	3	Permanent	Outreach	2					No	Unchecked	Unchecked	Unchecked	Unchecked	Unchecked	Unchecked	Unchecked	Unchecked	Unchecked		No			No		Yes	No	No	No	No	No	No	No
Female	1	2	Permanent	Medical Services	2			Yes		Yes	Checked	Unchecked	Unchecked	Unchecked	Unchecked	Checked	Unchecked	Checked	Unchecked		No			No		Yes	No	No	No	No	No	No	No
Female	1	2	Permanent	Nursing	2					Yes	Unchecked	Unchecked	Unchecked	Checked	Unchecked	Unchecked	Unchecked	Unchecked	Unchecked		No			Yes	>3 months	Yes	No	No	No	No	No	No	No
Female		3	Permanent	Nursing	2					No	Unchecked	Unchecked	Unchecked	Unchecked	Unchecked	Unchecked	Unchecked	Unchecked	Unchecked		No			No		Yes	No	No	No	No	No	No	No
Male		3	Contract			Security				No	Unchecked	Unchecked	Unchecked	Unchecked	Unchecked	Unchecked	Unchecked	Unchecked	Unchecked		Yes	1-2 months	Negative	Yes	3-4 weeks	Yes	No	No	No	No	No	No	No
Male	3	3	Contract			Security				No	Unchecked	Unchecked	Unchecked	Unchecked	Unchecked	Unchecked	Unchecked	Unchecked	Unchecked		Yes	3-4 weeks	Negative	No		No	No	No	No	No	No	No	No
Male	1	3	Contract			Security				No	Unchecked	Unchecked	Unchecked	Unchecked	Unchecked	Unchecked	Unchecked	Unchecked	Unchecked		Yes	3-4 weeks	Negative	No		Yes	No	No	No	No	No	No	No
Female	1	3	Contract			Security				No	Unchecked	Unchecked	Unchecked	Unchecked	Unchecked	Unchecked	Unchecked	Unchecked	Unchecked		Yes	1-2 weeks	Negative	No		Yes	No	No	No	No	No	No	No
Female	3	3	Contract			Security				No	Unchecked	Unchecked	Unchecked	Unchecked	Unchecked	Unchecked	Unchecked	Unchecked	Unchecked		No			Yes	>3 months	Yes
Male	1	3	Contract			Security				No	Unchecked	Unchecked	Unchecked	Unchecked	Unchecked	Unchecked	Unchecked	Unchecked	Unchecked		Yes	3-4 weeks	Negative	No		Yes	No	No	No	No	No	No	No
Male	1	2	Contract			Security				Yes	Unchecked	Checked	Checked	Checked	Unchecked	Checked	Checked	Checked	Unchecked		Yes	3-4 weeks	Negative	No		No	No	No	No	No	No	No	No
Male	3	2	Contract			Security				No	Unchecked	Unchecked	Unchecked	Unchecked	Unchecked	Unchecked	Unchecked	Unchecked	Unchecked		Yes	3-4 weeks	Negative	No		No	No	No	No	No	No	No	No
Female	3	3	Contract			Security				No	Unchecked	Unchecked	Unchecked	Unchecked	Unchecked	Unchecked	Unchecked	Unchecked	Unchecked		Yes	3-4 weeks	Negative	No		No	No	No	No	No	No	No	No
Female	1	3	Contract			Security				No	Unchecked	Unchecked	Unchecked	Unchecked	Unchecked	Unchecked	Unchecked	Unchecked	Unchecked		Yes	1-2 weeks	Negative	No		Yes	No	No	No	No	No	No	No
Female	2		Contract			Security				No	Unchecked	Unchecked	Unchecked	Unchecked	Unchecked	Unchecked	Unchecked	Unchecked	Unchecked		Yes	3-4 weeks	Negative	No		No	No	No	No	No	No	No	No
Female	1	3	Permanent	Finance	4					No	Unchecked	Unchecked	Unchecked	Unchecked	Unchecked	Unchecked	Unchecked	Unchecked	Unchecked		Yes		Negative	Yes	3-4 weeks	Yes	No	No	No	No	No	No	No
Male	2	3	Contract			Security				Yes	Unchecked	Unchecked	Unchecked	Unchecked	Unchecked	Checked	Unchecked	Unchecked	Unchecked		Yes	3-4 weeks	Negative	No		No	No	No	No	No	No	No	No
Male	2	3	Contract			Security				No	Unchecked	Unchecked	Unchecked	Unchecked	Unchecked	Unchecked	Unchecked	Unchecked	Unchecked		Yes	3-4 weeks	Negative	No		No	No	No	No	No	No	No	No
Female	1	3	Contract			Security				No	Unchecked	Unchecked	Unchecked	Unchecked	Unchecked	Unchecked	Unchecked	Unchecked	Unchecked		Yes	3-4 weeks	Negative	No		No	No	No	No	No	No	No	No
Female	1	3	Contract			Security				Yes	Unchecked	Unchecked	Unchecked	Checked	Unchecked	Unchecked	Unchecked	Unchecked	Unchecked		Yes	3-4 weeks	Negative	No		No	No	No	No	No	No	No	No
Male	2	2	Contract			Security				Yes	Unchecked	Checked	Unchecked	Unchecked	Unchecked	Unchecked	Unchecked	Unchecked	Unchecked		Yes	3-4 weeks	Negative	Yes	3-4 weeks	No	No	No	No	No	No	No	No
Male	1	3	Contract			Security				Yes	Checked	Unchecked	Unchecked	Checked	Unchecked	Unchecked	Unchecked	Checked	Unchecked		Yes	3-4 weeks	Negative	No		No	No	No	No	No	No	No	No
Male	3	3	Contract			Security				No	Unchecked	Unchecked	Unchecked	Unchecked	Unchecked	Unchecked	Unchecked	Unchecked	Unchecked		Yes	3-4 weeks	Negative	Yes	3-4 weeks	No	No	No	No	No	No	No	No
Male	1	2	Permanent	Medical Services	2			Yes		Yes	Unchecked	Unchecked	Unchecked	Unchecked	Checked	Unchecked	Unchecked	Checked	Unchecked		Yes	>3 months	Negative	Yes	>3 months	Yes	No	No	No	No	No	No	No
Male	1	2	Permanent	Medical Services	3			Yes		No	Unchecked	Unchecked	Unchecked	Unchecked	Unchecked	Unchecked	Unchecked	Unchecked	Unchecked		No			No		No	No	No	No	No	No	No	No
Female	2	3	Permanent	Medical College	1		Resident			No	Unchecked	Unchecked	Unchecked	Unchecked	Unchecked	Unchecked	Unchecked	Unchecked	Unchecked		No			Yes	1-2 months	Yes	No	No	No	No	No	No	No
Female	2	3	Permanent	Rehabilitation Services	3					No	Unchecked	Unchecked	Unchecked	Unchecked	Unchecked	Unchecked	Unchecked	Unchecked	Unchecked		No			No		Yes	No	No	No	No	No	No	No
Male	3	2	Permanent	Rehabilitation Services	3					Yes	Checked	Checked	Checked	Unchecked	Unchecked	Unchecked	Unchecked	Unchecked	Unchecked		No			No		Yes	No	No	No	No	No	No	No
Female	2		Contract			HouseKeeping				No	Unchecked	Unchecked	Unchecked	Unchecked	Unchecked	Unchecked	Unchecked	Unchecked	Unchecked		No			No		Yes	No	No	No	No	No	No	No
Male	2	3	Contract			Security				No	Unchecked	Unchecked	Unchecked	Unchecked	Unchecked	Unchecked	Unchecked	Unchecked	Unchecked		Yes	1-2 weeks	Negative	No		Yes	No	No	No	No	No	No	No
Male	1	3	Contract			Security				No	Unchecked	Unchecked	Unchecked	Unchecked	Unchecked	Unchecked	Unchecked	Unchecked	Unchecked		Yes	1-2 weeks	Positive	No		No	No	No	No	No	No	No	No
Male	4	3	Contract			Security				No	Unchecked	Unchecked	Unchecked	Unchecked	Unchecked	Unchecked	Unchecked	Unchecked	Unchecked		Yes	1-2 weeks	Negative	No		No	No	No	No	No	No	No	No
Male	2	3	Contract			Security				No	Unchecked	Unchecked	Unchecked	Unchecked	Unchecked	Unchecked	Unchecked	Unchecked	Unchecked		Yes	1-2 weeks	Negative	Yes		No	No	No	No	No	No	No	No
Male	1	3	Contract			Security				No	Unchecked	Unchecked	Unchecked	Unchecked	Unchecked	Unchecked	Unchecked	Unchecked	Unchecked		No			No		Yes	No	No	No	No	No	No	No
Female	2	3	Contract			HouseKeeping				No	Unchecked	Unchecked	Unchecked	Unchecked	Unchecked	Unchecked	Unchecked	Unchecked	Unchecked		No			No		No	No	No	No	No	No	No	No
Female	2	3	Permanent	Nursing	2					No	Unchecked	Unchecked	Unchecked	Unchecked	Unchecked	Unchecked	Unchecked	Unchecked	Unchecked		Yes	>3 months	Negative	Yes	1-2 months	Yes	No	No	No	No	No	No	No
Female	1	3	Permanent	Medical Services	2			No		No	Unchecked	Unchecked	Unchecked	Unchecked	Unchecked	Unchecked	Unchecked	Unchecked	Unchecked		Yes	1-2 months	Negative	No		Yes	No	No	No	No	No	No	No
Male	1	2	Permanent	Nursing	1					Yes	Checked	Checked	Unchecked	Checked	Unchecked	Unchecked	Unchecked	Unchecked	Unchecked		Yes	>3 months	Negative	Yes	1-2 months	Yes	No	No	No	No	No	Yes	No										23
Female	3	2	Permanent	Medical College	5		Other			No	Unchecked	Unchecked	Unchecked	Unchecked	Unchecked	Unchecked	Unchecked	Unchecked	Unchecked		Yes	>3 months	Negative	No		Yes	No	No	No	No	No	No	No
Male	3	2	Permanent	Medical College	2		Faculty			Yes	Unchecked	Unchecked	Unchecked	Unchecked	Unchecked	Checked	Unchecked	Checked	Unchecked		Yes	3-4 weeks	Positive	Yes	3-4 weeks	No	No	No	No	No	No	No	No
Male	2	3	Permanent	Nursing	2					No	Unchecked	Unchecked	Unchecked	Unchecked	Unchecked	Unchecked	Unchecked	Unchecked	Unchecked		Yes	>3 months	Negative	No		Yes	No	No	No	No	No	No	No
Female	4	3	Permanent	Nursing	2					No	Unchecked	Unchecked	Unchecked	Unchecked	Unchecked	Unchecked	Unchecked	Unchecked	Unchecked		Yes	3-4 weeks	Negative	Yes	1-2 months	Yes	No	No	No	No	No	No	No
Female	2	3	Permanent	Nursing	2					No	Unchecked	Unchecked	Unchecked	Unchecked	Unchecked	Unchecked	Unchecked	Unchecked	Unchecked		No			Yes	3-4 weeks	Yes	No	No	No	No	No	No	No
Female	3	3	Permanent	Medical Services	2			Yes		Yes	Checked	Unchecked	Checked	Checked	Unchecked	Checked	Checked	Checked	Unchecked		Yes	1-2 months	Positive	Yes	1-2 months	No	No	No	No	No	No	No	No
Male	2	3	Permanent	Outreach	2					Yes	Unchecked	Checked	Unchecked	Checked	Checked	Checked	Unchecked	Checked	Checked	ABDOMINAL DISCOMFORT	Yes	1-2 months	Negative	Yes	1-2 months	No	No	No	No	No	No	No	No
Male	2	3	Permanent	Nursing	2					No	Unchecked	Unchecked	Unchecked	Unchecked	Unchecked	Unchecked	Unchecked	Unchecked	Unchecked		No			Yes	1-2 months	Yes	No	No	No	No	No	No	No
Male	4	3	Permanent	Aga Khan University (nonclinical)	5					No	Unchecked	Unchecked	Unchecked	Unchecked	Unchecked	Unchecked	Unchecked	Unchecked	Unchecked		No			No		No	No	No	No	No	No	No	No
Male	2	3	Permanent	Pharmacy	3					No	Unchecked	Unchecked	Unchecked	Unchecked	Unchecked	Unchecked	Unchecked	Unchecked	Unchecked		Yes	>3 months	Negative	Yes	1-2 months	No	No	No	No	No	No	No	No
Female	2	3	Permanent	Pharmacy	3					No	Unchecked	Unchecked	Unchecked	Unchecked	Unchecked	Unchecked	Unchecked	Unchecked	Unchecked		Yes	>3 months	Negative	Yes	1-2 months	No	No	No	Yes	No	No	No	No							7
Female	2	3	Permanent	Pharmacy	3					Yes	Checked	Checked	Unchecked	Checked	Unchecked	Unchecked	Unchecked	Checked	Unchecked		Yes	1-2 months	Negative	Yes	1-2 months	No	No	No	No	No	No	No	No
Male	2	3	Permanent	Medical Services	5			No		No	Unchecked	Unchecked	Unchecked	Unchecked	Unchecked	Unchecked	Unchecked	Unchecked	Unchecked		No			No		No	No	No	No	No	No	No	No
Female	2	3	Permanent	Nursing	2					Yes	Unchecked	Checked	Unchecked	Unchecked	Checked	Unchecked	Unchecked	Checked	Unchecked		Yes	1-2 months	Negative	Yes	1-2 months	Yes	No	No	No	No	No	No	No
Female	1	3	Permanent	Nursing	2					Yes	Checked	Checked	Unchecked	Unchecked	Checked	Unchecked	Unchecked	Unchecked	Unchecked		Yes	>3 months	Positive	Yes	>3 months	Yes	No	No	No	No	No	No	No
Female	2	3	Permanent	Nursing	2					Yes	Unchecked	Checked	Unchecked	Unchecked	Unchecked	Unchecked	Unchecked	Checked	Unchecked		Yes	>3 months	Negative	Yes	1-2 months	Yes	No	No	No	No	No	No	No
Female	4	3	Permanent	Aga Khan University (nonclinical)	5					No	Unchecked	Unchecked	Unchecked	Unchecked	Unchecked	Unchecked	Unchecked	Unchecked	Unchecked		No			Yes	1-2 months	Yes	No	No	No	No	No	No	No
Male	3	3	Permanent	Pathology	3				Pool Pathology	Yes	Checked	Checked	Unchecked	Checked	Unchecked	Checked	Unchecked	Checked	Unchecked		No			No		No	No	No	No	No	No	No	No
Male	5	3	Permanent	Finance	4					No	Unchecked	Unchecked	Unchecked	Unchecked	Unchecked	Unchecked	Unchecked	Unchecked	Unchecked		No			No		No	No	No	No	No	No	No	No	Yes											HIV	18
Female	2	3	Permanent	Pathology	3				Pathology Admin Office	No	Unchecked	Unchecked	Unchecked	Unchecked	Unchecked	Unchecked	Unchecked	Unchecked	Unchecked		No			Yes	>3 months	Yes	No	No	No	No	No	No	No
Female	2	3	Permanent	Medical Services	2			No		No	Unchecked	Unchecked	Unchecked	Unchecked	Unchecked	Unchecked	Unchecked	Unchecked	Unchecked		No			Yes	>3 months	No	No	No	No	No	No	No	No
Female	3	3	Permanent	Nursing	2					No	Unchecked	Unchecked	Unchecked	Unchecked	Unchecked	Unchecked	Unchecked	Unchecked	Unchecked		No			Yes	>3 months	No	No	No	No	No	No	No	No
Female	2	3	Permanent	Nursing	2					Yes	Unchecked	Unchecked	Unchecked	Unchecked	Unchecked	Unchecked	Unchecked	Unchecked	Checked	SORE THROAT	No			Yes	>3 months	No	No	No	No	No	No	No	No	Yes											MIGRAINE
Female	2	3	Permanent	Medical Services	2			No		No	Unchecked	Unchecked	Unchecked	Unchecked	Unchecked	Unchecked	Unchecked	Unchecked	Unchecked		No			Yes	1-2 months	Yes	No	No	No	No	No	No	No
Female	3	2	Permanent	Nursing	1					No	Unchecked	Unchecked	Unchecked	Unchecked	Unchecked	Unchecked	Unchecked	Unchecked	Unchecked		Yes	>3 months	Negative	Yes	3-4 weeks	Yes	No	No	No	No	No	No	No
Female	2	3	Permanent	Nursing	2					Yes	Checked	Unchecked	Unchecked	Unchecked	Unchecked	Unchecked	Unchecked	Unchecked	Unchecked		No			No		Yes	No	No	No	No	No	No	No
Female	2	2	Permanent	Nursing	2					Yes	Unchecked	Checked	Unchecked	Checked	Unchecked	Unchecked	Unchecked	Unchecked	Unchecked		No			Yes		Yes	No	No	No	No	No	No	No
Male	4	3	Permanent	Nursing	2					Yes	Unchecked	Checked	Unchecked	Checked	Unchecked	Unchecked	Unchecked	Unchecked	Unchecked		No			Yes	1-2 months	No	Yes	No	Yes	No	No	No	No
Male	1	3	Permanent	Diagnostic Imaging	3					No	Unchecked	Unchecked	Unchecked	Unchecked	Unchecked	Unchecked	Unchecked	Unchecked	Unchecked		No			No		Yes	No	No	No	No	No	No	No
Male	2	2	Permanent	Aga Khan University (nonclinical)	5					No	Unchecked	Unchecked	Unchecked	Unchecked	Unchecked	Unchecked	Unchecked	Unchecked	Unchecked		Yes	1-2 months	Negative	No		Yes	No	No	No	No	No	No	No
Male	2	3	Permanent	Nursing	2					Yes	Checked	Unchecked	Unchecked	Unchecked	Unchecked	Unchecked	Unchecked	Unchecked	Unchecked		Yes	>3 months	Negative	Yes	1-2 weeks	Yes	No	No	No	No	No	No	No
Male	3	3	Permanent	Medical Services	4			No		No	Unchecked	Unchecked	Unchecked	Unchecked	Unchecked	Unchecked	Unchecked	Unchecked	Unchecked		Yes	>3 months	Negative	No		No	No	No	No	No	No	No	No
Male	1	3	Permanent	Medical Services	4			No		No	Unchecked	Unchecked	Unchecked	Unchecked	Unchecked	Unchecked	Unchecked	Unchecked	Unchecked		No			No		No	No	No	No	No	No	No	No
Male	3	2	Permanent	Aga Khan University (nonclinical)	5					No	Unchecked	Unchecked	Unchecked	Unchecked	Unchecked	Unchecked	Unchecked	Unchecked	Unchecked		No			No		No	No	No	No	No	No	No	No
Male	1	2	Permanent	Aga Khan University (nonclinical)	5					Yes	Unchecked	Checked	Unchecked	Checked	Unchecked	Unchecked	Unchecked	Checked	Unchecked		No			No		No	No	No	No	No	No	No	No
Male	3	2	Permanent	Aga Khan University (nonclinical)	5					No	Unchecked	Unchecked	Unchecked	Unchecked	Unchecked	Unchecked	Unchecked	Unchecked	Unchecked		No			No		No	No	No	No	No	No	No	No
Female	1	2	Permanent	Medical College	2		Resident			Yes	Checked	Unchecked	Unchecked	Unchecked	Unchecked	Checked	Unchecked	Checked	Unchecked		Yes	3-4 weeks	Positive	Yes	1-2 months	Yes	No	No	No	No	No	Yes	No										4
Male	1	2	Permanent	Medical College	5		Other			Yes	Checked	Unchecked	Unchecked	Unchecked	Checked	Unchecked	Unchecked	Unchecked	Unchecked		No			Yes	1-2 months	Yes	No	No	No	No	No	No	No
Male	2	3	Permanent	Medical Services	2			Yes		Yes	Checked	Checked	Unchecked	Checked	Unchecked	Unchecked	Unchecked	Unchecked	Unchecked		Yes	3-4 weeks	Negative	Yes	1-2 weeks	Yes	No	No	No	No	No	No	No
Female	1	2	Permanent	Nursing	2					No	Unchecked	Unchecked	Unchecked	Unchecked	Unchecked	Unchecked	Unchecked	Unchecked	Unchecked		Yes	>3 months	Negative	No		Yes	No	No	No	No	No	No	No
Female	2	2	Permanent	Medical College	5		Other			Yes	Unchecked	Unchecked	Checked	Unchecked	Unchecked	Checked	Unchecked	Checked	Unchecked		Yes	3-4 weeks	Positive	Yes	1-7 days	Yes	No	No	Yes	No	No	No	No							5
Male	3	2	Permanent	Aga Khan University (nonclinical)	5					Yes	Checked	Checked	Unchecked	Unchecked	Unchecked	Unchecked	Unchecked	Checked	Unchecked		Yes	1-7 days	Negative	No		Yes	No	No	No	No	No	No	No
Female	2	3	Permanent	Medical College	5		Other			No	Unchecked	Unchecked	Unchecked	Unchecked	Unchecked	Unchecked	Unchecked	Unchecked	Unchecked		No			Yes	>3 months	Yes	No	No	No	No	No	No	No
Male	4	3	Permanent	Nursing	2					Yes	Checked	Unchecked	Unchecked	Unchecked	Unchecked	Unchecked	Unchecked	Checked	Unchecked		Yes	1-2 months	Positive	Yes	1-2 months	Yes	No	No	No	No	No	No	No
Female	1	3	Permanent	Human Resources	4					No	Unchecked	Unchecked	Unchecked	Unchecked	Unchecked	Unchecked	Unchecked	Unchecked	Unchecked		Yes	>3 months	Negative	Yes	>3 months	No	No	No	No	No	No	No	No
Female	1	2	Permanent	Medical Services	1			Yes		No	Unchecked	Unchecked	Unchecked	Unchecked	Unchecked	Unchecked	Unchecked	Unchecked	Unchecked		Yes	>3 months	Negative	Yes	>3 months	Yes	No	No	No	No	No	No	No
Female	1	3	Permanent	Medical College	1		Resident			No	Unchecked	Unchecked	Unchecked	Unchecked	Unchecked	Unchecked	Unchecked	Unchecked	Unchecked		Yes	3-4 weeks	Negative	No		Yes	No	No	No	No	No	No	No
Female	2	3	Permanent	Nursing	1					No	Unchecked	Unchecked	Unchecked	Unchecked	Unchecked	Unchecked	Unchecked	Unchecked	Unchecked		Yes	1-2 months	Negative	Yes	1-7 days	Yes	No	No	No	No	No	No	No
Male	2	3	Permanent	Medical Services	4			No		Yes	Unchecked	Unchecked	Unchecked	Unchecked	Unchecked	Checked	Checked	Checked	Unchecked		Yes	3-4 weeks	Positive	Yes	>3 months	No	No	No	No	No	No	No	No
Female	1	3	Permanent	Nursing	1					No	Unchecked	Unchecked	Unchecked	Unchecked	Unchecked	Unchecked	Unchecked	Unchecked	Unchecked		Yes	3-4 weeks	Negative	Yes	1-7 days	Yes	No	No	No	No	No	No	No
Female	3	2	Permanent	Nursing	2					Yes	Unchecked	Unchecked	Unchecked	Unchecked	Checked	Checked	Checked	Checked	Unchecked		Yes	1-2 months	Positive	Yes	1-2 months	No	No	No	No	No	No	No	No	Yes											ASTHMA	26
Female	4	3	Permanent	Medical Services	2			No		No	Unchecked	Unchecked	Unchecked	Unchecked	Unchecked	Unchecked	Unchecked	Unchecked	Unchecked		Yes			Yes	3-4 weeks	Yes	No	No	No	No	No	No	No
Female	4	3	Permanent	Finance	4					No	Unchecked	Unchecked	Unchecked	Unchecked	Unchecked	Unchecked	Unchecked	Unchecked	Unchecked		No			Yes	>3 months	No	No	No	Yes	No	No	No	No							15
Male	1	2	Permanent	Aga Khan University (nonclinical)	5					Yes	Checked	Unchecked	Checked	Checked	Unchecked	Unchecked	Unchecked	Unchecked	Unchecked		No			No		No	No	No	No	No	No	No	No
Male	3	2	Permanent	Aga Khan University (nonclinical)	5					No	Unchecked	Unchecked	Unchecked	Unchecked	Unchecked	Unchecked	Unchecked	Unchecked	Unchecked		Yes	>3 months	Negative	No		No	No	No	No	No	No	No	No
Female	1	3	Permanent	Aga Khan University (nonclinical)	5					No	Unchecked	Unchecked	Unchecked	Unchecked	Unchecked	Unchecked	Unchecked	Unchecked	Unchecked		Yes	>3 months	Negative	Yes	3-4 weeks	No	No	No	No	No	No	No	No
Female	4	2	Permanent	Aga Khan University (nonclinical)	5					No	Unchecked	Unchecked	Unchecked	Unchecked	Unchecked	Unchecked	Unchecked	Unchecked	Unchecked		Yes	>3 months	Negative	Yes	>3 months	No	No	No	No	No	No	No	No
Female	3	3	Permanent	Medical Services	2			Yes		Yes	Unchecked	Checked	Unchecked	Unchecked	Unchecked	Unchecked	Unchecked	Unchecked	Unchecked		Yes	3-4 weeks	Negative	Yes	1-2 months	Yes	No	No	No	No	No	No	No
Male	2	3	Contract			HouseKeeping				No	Unchecked	Unchecked	Unchecked	Unchecked	Unchecked	Unchecked	Unchecked	Unchecked	Unchecked		No			Yes	1-2 months	Yes	No	No	No	No	No	No	No
Male	3	3	Permanent	Nursing	1					Yes	Unchecked	Checked	Unchecked	Checked	Unchecked	Unchecked	Unchecked	Unchecked	Unchecked		Yes	3-4 weeks	Negative	Yes	1-7 days	Yes	No	No	No	No	No	No	No
Female	2	3	Permanent	Nursing	1					Yes	Unchecked	Unchecked	Unchecked	Unchecked	Unchecked	Unchecked	Unchecked	Unchecked	Checked	SORE THROAT	Yes	1-2 weeks	Negative	Yes	1-2 weeks	Yes	No	No	No	No	No	No	No
Female	2	3	Permanent	Nursing	1					Yes	Checked	Unchecked	Checked	Unchecked	Unchecked	Unchecked	Checked	Unchecked	Unchecked		Yes	1-2 months	Positive	No		Yes	No	No	No	No	No	No	No
Female	1		Permanent	Nursing	2					No	Unchecked	Unchecked	Unchecked	Unchecked	Unchecked	Unchecked	Unchecked	Unchecked	Unchecked		Yes	>3 months	Negative	Yes	3-4 weeks	Yes	No	No	No	No	No	No	No
Male	3	2	Permanent	Medical College	5		Other			No	Unchecked	Unchecked	Unchecked	Unchecked	Unchecked	Unchecked	Unchecked	Unchecked	Unchecked		Yes	3-4 weeks	Negative	Yes	3-4 weeks	Yes	No	No	No	No	No	No	No
Female	3	3	Permanent	Nursing	2					No	Unchecked	Unchecked	Unchecked	Unchecked	Unchecked	Unchecked	Unchecked	Unchecked	Unchecked		Yes	>3 months	Negative	No		No	No	No	No	No	No	No	No
Female	3	2	Permanent	Medical College	5		Other			Yes	Checked	Checked	Checked	Checked	Checked	Checked	Unchecked	Checked	Unchecked		Yes	1-7 days	Negative	Yes	3-4 weeks	No	No	No	No	No	No	No	No
Female	2	3	Permanent	Nursing	2					No	Unchecked	Unchecked	Unchecked	Unchecked	Unchecked	Unchecked	Unchecked	Unchecked	Unchecked		No			No		No	No	No	No	No	No	No	No
Female	3	3	Permanent	Nursing	2					No	Unchecked	Unchecked	Unchecked	Unchecked	Unchecked	Unchecked	Unchecked	Unchecked	Unchecked		Yes	1-2 months	Negative	No		No	No	No	Yes	No	No	No	No							7
Female	4	3	Permanent	Nursing	2					No	Unchecked	Unchecked	Unchecked	Unchecked	Unchecked	Unchecked	Unchecked	Unchecked	Unchecked		Yes	1-2 months	Negative	Yes	1-2 months	Yes	No	No	No	No	No	No	No
Female	5	3	Permanent	Nursing	2					Yes	Unchecked	Unchecked	Unchecked	Checked	Unchecked	Checked	Unchecked	Unchecked	Unchecked		Yes	3-4 weeks	Negative	Yes	1-2 months	Yes	No	No	No	No	No	No	No
Female	2	3	Contract			HouseKeeping				No	Unchecked	Unchecked	Unchecked	Unchecked	Unchecked	Unchecked	Unchecked	Unchecked	Unchecked		No			No		No	No	No	No	No	No	No	No
Female	2	3	Contract			HouseKeeping				No	Unchecked	Unchecked	Unchecked	Unchecked	Unchecked	Unchecked	Unchecked	Unchecked	Unchecked		No			No		No	No	No	No	No	No	No	No
Female	2	3	Permanent	Medical Services	2			Yes		Yes	Unchecked	Unchecked	Unchecked	Checked	Unchecked	Checked	Unchecked	Checked	Unchecked		No			Yes	1-2 months	Yes	No	No	No	No	No	No	No
Female	1	3	Contract			Waiter/Waitress				No	Unchecked	Unchecked	Unchecked	Unchecked	Unchecked	Unchecked	Unchecked	Unchecked	Unchecked		Yes	>3 months	Negative	Yes	>3 months	No	No	No	No	No	No	No	No
Female	1	3	Contract			Waiter/Waitress				No	Unchecked	Unchecked	Unchecked	Unchecked	Unchecked	Unchecked	Unchecked	Unchecked	Unchecked		Yes	3-4 weeks	Negative	Yes	1-7 days	No	No	No	No	No	No	No	No
Male	3	2	Permanent	Aga Khan University (nonclinical)	5					Yes	Checked	Unchecked	Unchecked	Checked	Unchecked	Unchecked	Unchecked	Unchecked	Unchecked		No			No		Yes	No	No	No	No	No	No	No
Female	2	3	Permanent	Nursing	2					No	Unchecked	Unchecked	Unchecked	Unchecked	Unchecked	Unchecked	Unchecked	Unchecked	Unchecked		Yes	>3 months	Negative	Yes	>3 months	Yes	No	No	No	No	No	No	No
Female	2	3	Permanent	Diagnostic Imaging	3					No	Unchecked	Unchecked	Unchecked	Unchecked	Unchecked	Unchecked	Unchecked	Unchecked	Unchecked		Yes	>3 months	Negative	Yes	1-2 months	Yes	No	No	No	No	No	No	No
Male	2	2	Permanent	Medical College	2		Resident			No	Unchecked	Unchecked	Unchecked	Unchecked	Unchecked	Unchecked	Unchecked	Unchecked	Unchecked		No			Yes	1-2 weeks	No	No	No	No	No	No	No	No
Female	3	3	Permanent	Nursing	2					No	Unchecked	Unchecked	Unchecked	Unchecked	Unchecked	Unchecked	Unchecked	Unchecked	Unchecked		No			Yes		No	No	No	No	No	No	No	No
Male	2	3	Contract			Porters				No	Unchecked	Unchecked	Unchecked	Unchecked	Unchecked	Unchecked	Unchecked	Unchecked	Unchecked		No			Yes	1-2 weeks	Yes	No	No	No	No	No	No	No
Male	1	3	Contract			Catering				No	Unchecked	Unchecked	Unchecked	Unchecked	Unchecked	Unchecked	Unchecked	Unchecked	Unchecked		No			Yes	1-2 months	Yes	No	No	No	No	No	No	No
Male	2	3	Contract			HouseKeeping				No	Unchecked	Unchecked	Unchecked	Unchecked	Unchecked	Unchecked	Unchecked	Unchecked	Unchecked		No			Yes		Yes	No	No	No	No	No	No	No
Female	2	3	Permanent	Nursing	2					No	Unchecked	Unchecked	Unchecked	Unchecked	Unchecked	Unchecked	Unchecked	Unchecked	Unchecked		No			No		Yes	No	No	No	No	No	No	No
Female	3	2	Permanent	Nursing	2					No	Unchecked	Unchecked	Unchecked	Unchecked	Checked	Unchecked	Unchecked	Checked	Unchecked		No			Yes	1-2 months	No	No	No	No	No	No	No	No
Male	1	3	Permanent	Medical College	5		Other			Yes	Checked	Unchecked	Unchecked	Checked	Unchecked	Checked	Unchecked	Checked	Unchecked		Yes	1-2 months	Positive	No		Yes	No	No	No	No	No	No	No
Male	2	2	Permanent	Medical College	1		Resident			No	Unchecked	Unchecked	Unchecked	Unchecked	Unchecked	Unchecked	Unchecked	Unchecked	Unchecked		No			Yes	1-2 months	Yes	No	No	No	No	No	No	No
Female	2	3	Permanent	Medical Services	2			No		No	Unchecked	Unchecked	Unchecked	Unchecked	Unchecked	Unchecked	Unchecked	Unchecked	Unchecked		No			Yes	1-2 months	Yes	No	No	No	No	No	No	No
Female	3	3	Permanent	Nursing	2					Yes	Checked	Unchecked	Unchecked	Checked	Unchecked	Unchecked	Unchecked	Unchecked	Unchecked		Yes	3-4 weeks	Negative	Yes	1-7 days	Yes	No	No	No	No	No	No	No
Male	1	3	Contract			Porters				No	Unchecked	Unchecked	Unchecked	Unchecked	Unchecked	Unchecked	Unchecked	Unchecked	Unchecked		No			Yes	1-2 weeks	Yes	No	No	No	No	No	No	No
Female	2	3	Contract			Waiter/Waitress				No	Unchecked	Unchecked	Unchecked	Unchecked	Unchecked	Unchecked	Unchecked	Unchecked	Unchecked		Yes	>3 months	Positive	Yes	3-4 weeks	Yes	No	No	No	No	No	No	No
Male	4	3	Permanent	Info. & Comm. Technology	4					No	Unchecked	Unchecked	Unchecked	Unchecked	Unchecked	Unchecked	Unchecked	Unchecked	Unchecked		No			No		No	No	No	Yes	No	No	No	No
Female	2	3	Permanent	Materials Management	4					No	Unchecked	Unchecked	Unchecked	Unchecked	Unchecked	Unchecked	Unchecked	Unchecked	Unchecked		No			Yes		No	No	No	No	No	No	No	No
Female	1	3	Permanent	Nursing	2					Yes	Unchecked	Unchecked	Unchecked	Unchecked	Unchecked	Unchecked	Unchecked	Unchecked	Unchecked		Yes	>3 months	Negative	Yes	3-4 weeks	Yes	No	No	No	No	No	No	No
Male	1	3	Permanent	Nursing	2					Yes	Checked	Checked	Checked	Checked	Checked	Checked	Checked	Checked	Unchecked		Yes	>3 months	Positive	Yes	>3 months	No	No	No	No	No	No	No	No
Male	4	3	Permanent	Medical College	5		Other			No	Unchecked	Unchecked	Unchecked	Unchecked	Unchecked	Unchecked	Unchecked	Unchecked	Unchecked		No			Yes	>3 months	Yes	No	No	Yes	No	No	No	No							3
Male	2	3	Permanent	Medical Services	3			No		No	Unchecked	Unchecked	Unchecked	Unchecked	Unchecked	Unchecked	Unchecked	Unchecked	Unchecked		No			Yes	1-2 weeks	Yes	No	No	No	No	No	No	No
Female	2	3	Permanent	Nursing	2					No	Unchecked	Unchecked	Unchecked	Unchecked	Unchecked	Unchecked	Unchecked	Unchecked	Unchecked		Yes	1-2 months	Negative	Yes	3-4 weeks	No	No	No	No	No	No	No	No
Male	1	3	Contract			HouseKeeping				No	Unchecked	Unchecked	Unchecked	Unchecked	Unchecked	Unchecked	Unchecked	Unchecked	Unchecked		No			Yes	1-2 months	Yes	No	No	No	No	No	No	No
Male	3	3	Permanent	Aga Khan University (nonclinical)	5					Yes	Checked	Unchecked	Checked	Unchecked	Unchecked	Unchecked	Unchecked	Unchecked	Unchecked		Yes	1-2 weeks	Negative	No		No	No	No	No	No	No	No	No
Female	2	3	Permanent	Outreach	2					Yes	Checked	Checked	Unchecked	Checked	Checked	Checked	Checked	Checked	Unchecked		Yes	>3 months	Negative	No		Yes	No	No	No	No	No	No	No
Female	3	3	Permanent	Outreach	2					No	Unchecked	Unchecked	Unchecked	Unchecked	Unchecked	Unchecked	Unchecked	Unchecked	Unchecked		Yes	>3 months	Negative	Yes	>3 months	No	No	No	Yes	No	No	No	No							12
Female	2	3	Permanent	Pharmacy	3					Yes	Unchecked	Checked	Unchecked	Unchecked	Unchecked	Unchecked	Unchecked	Unchecked	Unchecked		Yes	>3 months	Negative	No		No	No	No	No	No	No	No	No
Female	5		Permanent	Nursing	2					Yes	Unchecked	Checked	Unchecked	Unchecked	Unchecked	Unchecked	Unchecked	Unchecked	Unchecked		Yes	>3 months	Negative	No		No	No	No	No	No	No	No	No
Female	2	3	Permanent	Nursing	2					No	Unchecked	Unchecked	Unchecked	Unchecked	Unchecked	Unchecked	Unchecked	Unchecked	Unchecked		No			Yes	>3 months	Yes	No	No	No	No	No	No	No
Female	3	3	Permanent	Nursing	2					No	Unchecked	Unchecked	Unchecked	Unchecked	Unchecked	Unchecked	Unchecked	Unchecked	Unchecked		No			Yes	3-4 weeks	Yes	No	No	No	No	No	No	No
Female	5	3	Permanent	Nursing	2					No	Unchecked	Unchecked	Unchecked	Unchecked	Unchecked	Unchecked	Unchecked	Unchecked	Unchecked		No			Yes	1-7 days	Yes	No	No	No	No	No	No	No
Male	2	2	Permanent	Medical Services	2			Yes		No	Unchecked	Unchecked	Unchecked	Unchecked	Unchecked	Unchecked	Unchecked	Unchecked	Unchecked		Yes	>3 months	Negative	Yes	1-2 months	No	No	No	No	No	No	No	No
Male	1	3	Permanent	Medical Services	2			No		Yes	Checked	Checked	Unchecked	Checked	Unchecked	Unchecked	Unchecked	Unchecked	Unchecked		No			No		Yes	No	No	No	No	No	No	No
Female	2	3	Permanent	Nursing	2					No	Unchecked	Unchecked	Unchecked	Unchecked	Unchecked	Unchecked	Unchecked	Unchecked	Unchecked		Yes	>3 months	Negative	Yes	1-2 months	Yes	No	No	No	No	No	No	No
Male	2	3	Permanent	Pathology	3				Pool Pathology	Yes	Checked	Checked	Checked	Checked	Checked	Checked	Checked	Checked	Unchecked		Yes	1-2 months	Positive	Yes	1-2 months	Yes	No	No	No	No	No	No	No
Female	2	3	Permanent	Nursing	1					Yes	Checked	Checked	Unchecked	Checked	Unchecked	Checked	Unchecked	Checked	Unchecked		Yes		Positive	Yes	1-7 days	Yes	No	No	Yes	No	No	No	No							2
Female	2	2	Permanent	Pharmacy	3					Yes	Checked	Unchecked	Unchecked	Unchecked	Unchecked	Unchecked	Unchecked	Unchecked	Unchecked		Yes	>3 months	Positive	Yes	1-2 months	Yes	No	No	No	No	No	No	No
Male	5	1	Permanent	Medical Services	3			Yes		No	Unchecked	Unchecked	Unchecked	Unchecked	Unchecked	Unchecked	Unchecked	Unchecked	Unchecked		No			No		No	No	No	Yes	No	No	No	No							10
Male	3	2	Permanent	Medical Services	5			No		No	Unchecked	Unchecked	Unchecked	Unchecked	Unchecked	Unchecked	Unchecked	Unchecked	Unchecked		No			Yes	1-7 days	Yes	No	No	No	No	No	No	No
Male	2	3	Permanent	Medical Services	1			Yes		Yes	Checked	Checked	Checked	Checked	Unchecked	Unchecked	Unchecked	Checked	Unchecked		Yes	3-4 weeks	Positive	No		Yes	No	No	No	No	No	No	No
Female	2	2	Permanent	Medical Services	1			Yes		No	Unchecked	Unchecked	Unchecked	Unchecked	Unchecked	Unchecked	Unchecked	Unchecked	Unchecked		No			Yes	1-7 days	Yes	No	No	No	No	No	No	No
Female	2		Permanent	Nursing	1					Yes	Checked	Checked	Checked	Checked	Unchecked	Checked	Unchecked	Checked	Unchecked		Yes	>3 months	Negative	Yes	1-7 days	Yes	No	No	No	No	No	No	No
Female	2	3	Permanent	Nursing	1					No	Unchecked	Unchecked	Unchecked	Unchecked	Unchecked	Unchecked	Unchecked	Unchecked	Unchecked		No			Yes	1-7 days	Yes	No	No	No	No	No	No	No
Female	2	2	Permanent	Medical Services	1			Yes		No	Unchecked	Unchecked	Unchecked	Unchecked	Unchecked	Unchecked	Unchecked	Unchecked	Unchecked		No			Yes	1-7 days	Yes	No	No	No	No	No	No	No
Female	4	3	Permanent	Outreach	2					No	Unchecked	Unchecked	Unchecked	Unchecked	Unchecked	Unchecked	Unchecked	Unchecked	Unchecked		No			No		Yes	No	No	Yes	No	No	No	No							1
Male	2	3	Permanent	Outreach	2					No	Unchecked	Unchecked	Unchecked	Unchecked	Unchecked	Unchecked	Unchecked	Unchecked	Unchecked		No			No		No	No	No	No	No	No	No	No
Female	2	3	Permanent	Nursing	2					Yes	Checked	Unchecked	Unchecked	Checked	Checked	Unchecked	Unchecked	Checked	Unchecked		Yes	>3 months	Negative	Yes	>3 months	Yes	No	No	No	No	No	No	No
Male	2		Permanent	Aga Khan University (nonclinical)	5					No	Unchecked	Unchecked	Unchecked	Unchecked	Unchecked	Unchecked	Unchecked	Unchecked	Unchecked		Yes	1-2 months	Negative	Yes	>3 months	Yes	No	No	No	No	No	No	No
Male	3	3	Permanent	Pathology	3				Pathology Admin Office	No	Unchecked	Unchecked	Unchecked	Unchecked	Unchecked	Unchecked	Unchecked	Unchecked	Unchecked		No			No		Yes	No	No	Yes	No	No	No	No							3
Female	3	3	Permanent	Finance	4					Yes	Checked	Checked	Unchecked	Unchecked	Unchecked	Checked	Unchecked	Checked	Unchecked		Yes	1-2 months	Negative	Yes	>3 months	Yes	No	No	Yes	No		No	No							10
Female	1	3	Contract		4	Catering				Yes	Unchecked	Checked	Unchecked	Unchecked	Unchecked	Unchecked	Unchecked	Unchecked	Unchecked		No			Yes	1-7 days	Yes	No	No	No	No	No	No	No
Female	3	3	Permanent	Nursing	1					Yes	Checked	Checked	Unchecked	Checked	Unchecked	Unchecked	Unchecked	Checked	Unchecked		Yes	>3 months	Negative	Yes	>3 months	Yes	No	No	No	No	No	No	No	Yes											ASHTHMATIC	16
Male	1	2	Contract			Security				Yes	Unchecked	Unchecked	Checked	Checked	Unchecked	Unchecked	Unchecked	Unchecked	Unchecked		No			No		No	No	No	No	No	No	No	No
Female	1	3	Contract			HouseKeeping				Yes	Checked	Checked	Unchecked	Unchecked	Unchecked	Unchecked	Unchecked	Checked	Unchecked		No			No		Yes	No	No	No	No	No	No	No
Female	2	3	Permanent	Nursing	1					No	Unchecked	Unchecked	Unchecked	Unchecked	Unchecked	Unchecked	Unchecked	Unchecked	Unchecked		Yes	>3 months	Negative	No		No	No	No	No	No	No	No	No
Female	1	3	Contract			Security				No	Unchecked	Unchecked	Unchecked	Unchecked	Unchecked	Unchecked	Unchecked	Unchecked	Unchecked		No					Yes	No	No	No	No		No	No
Male	2	3	Permanent	Nursing	1					Yes	Checked	Checked	Checked	Checked	Checked	Checked	Unchecked	Unchecked	Unchecked		No			Yes	>3 months	Yes	No	No	No	No	No	No	No
Male	3	3	Permanent	Pathology	3				Microbiology	No	Unchecked	Unchecked	Unchecked	Unchecked	Unchecked	Unchecked	Unchecked	Unchecked	Unchecked		Yes	>3 months	Negative	Yes	>3 months	No	No	No	No	No	No	No	No
Female	4	2	Permanent	Nursing	2					No	Unchecked	Unchecked	Unchecked	Unchecked	Unchecked	Unchecked	Unchecked	Unchecked	Unchecked					Yes	1-2 months	Yes	No	No	No	No	No	No	No
Female	3	3	Permanent	Pathology	3				Haematology	Yes	Checked	Checked	Unchecked	Checked	Unchecked	Unchecked	Unchecked	Unchecked	Unchecked		No			Yes	>3 months	Yes	No	No	No	No	No	No	No
Female	3	3	Permanent	Materials Management	4					Yes	Unchecked	Checked	Unchecked	Checked	Unchecked	Checked	Unchecked	Checked	Unchecked		No			Yes		No	No	No	No	No	No	No	No
Female	2	3	Permanent	Pathology	3				Haematology	Yes	Checked	Unchecked	Unchecked	Checked	Unchecked	Checked	Unchecked	Unchecked	Unchecked		Yes	>3 months	Negative	Yes	>3 months	No	No	No	No	No	No	No	No
Female	3	3	Permanent	Medical Services	2			Yes		Yes	Checked	Checked	Unchecked	Checked	Unchecked	Checked	Unchecked	Unchecked	Unchecked		Yes	>3 months	Negative	Yes	1-7 days	Yes	No	No		No	No	No	No
Female	4	3	Permanent	Medical Services	3			No		Yes	Checked	Checked	Unchecked	Unchecked	Checked	Checked	Unchecked	Unchecked	Checked	general weakness	Yes	>3 months	Positive	Yes	>3 months	No	No		No	Yes	No	No	No								3
Female	2	3	Permanent	Finance	4					Yes	Unchecked	Unchecked	Unchecked	Unchecked	Unchecked	Unchecked	Unchecked	Unchecked	Unchecked		No			No		No	No	No	No	No	No	No	No
Female	2	3	Permanent	Finance	4					No	Unchecked	Unchecked	Unchecked	Unchecked	Unchecked	Unchecked	Unchecked	Unchecked	Unchecked		No			No		No	No	No	No	No	No	No	No
Male	5	2	Permanent	Medical Services	2			Yes		No	Unchecked	Unchecked	Unchecked	Unchecked	Unchecked	Unchecked	Unchecked	Unchecked	Unchecked		No			No		No	No	No	No	No	Yes	No	No									6
Male	6	2	Permanent	Medical Services	2			Yes		No	Unchecked	Unchecked	Unchecked	Unchecked	Unchecked	Unchecked	Unchecked	Unchecked	Unchecked		Yes	1-7 days	Negative	No		No	Yes	Yes	Yes	Yes	No	No						1	10	10	10
Male	1	3	Contract			Security				Yes	Unchecked	Unchecked	Unchecked	Checked	Unchecked	Unchecked	Unchecked	Unchecked	Unchecked		Yes	>3 months	Negative	No		No	No	No	No	No	No	No	No
Male	4	3	Permanent	Pharmacy	3					No	Unchecked	Unchecked	Unchecked	Unchecked	Unchecked	Unchecked	Unchecked	Unchecked	Unchecked		No			No		No	No	No	No	No	No	No	No
Female	2	3	Permanent	Medical Services	2			Yes		Yes	Checked	Checked	Unchecked	Unchecked	Unchecked	Unchecked	Unchecked	Checked	Unchecked		Yes	1-2 months	Negative	Yes	1-7 days	Yes	No	No	Yes	No	No	No	No							1
Male	2	3	Permanent	Medical Services	1			Yes		No	Unchecked	Unchecked	Unchecked	Unchecked	Unchecked	Unchecked	Unchecked	Unchecked	Unchecked		Yes	>3 months	Negative	Yes	>3 months	Yes	No	No	No	No	No	No	No
Female	4	3	Permanent	Nursing	2					Yes	Unchecked	Checked	Unchecked	Unchecked	Unchecked	Unchecked	Unchecked	Unchecked	Unchecked		No			Yes	>3 months	Yes	No	Yes	No	No	No	No	No						10
Female	4	3	Permanent	Nursing	2					Yes	Unchecked	Checked	Unchecked	Unchecked	Unchecked	Unchecked	Unchecked	Unchecked	Unchecked		No			Yes	>3 months	Yes	No	No	Yes	No	No	No	No							10
Male	2	1	Permanent	Medical Services	1			Yes		Yes	Unchecked	Checked	Unchecked	Checked	Unchecked	Checked	Unchecked	Unchecked	Unchecked		Yes	>3 months	Negative			Yes	No	No		No	No	No	No
Male	2	3	Permanent	Diagnostic Imaging	3					No	Unchecked	Unchecked	Unchecked	Unchecked	Unchecked	Unchecked	Unchecked	Unchecked	Unchecked		Yes	>3 months	Positive	No		No	No	No	No	No	No	No	No
Female	3	2	Permanent	Executive	5					Yes	Unchecked	Checked	Unchecked	Unchecked	Unchecked	Unchecked	Unchecked	Checked	Unchecked		No			No		No	No	No	No	No	No	No	No
Male	3	3	Permanent	Aga Khan University (nonclinical)	5					No	Unchecked	Unchecked	Unchecked	Unchecked	Unchecked	Unchecked	Unchecked	Unchecked	Unchecked		No			Yes	3-4 weeks	Yes	No	No	No	No	No	No	No
Male	2	3	Contract			HouseKeeping				No	Unchecked	Unchecked	Unchecked	Unchecked	Unchecked	Unchecked	Unchecked	Unchecked	Unchecked		No			No		Yes	No	No	No	No	No	No	No
Male	2	2	Permanent	Medical Services	2			Yes		Yes	Unchecked	Unchecked	Unchecked	Unchecked	Unchecked	Checked	Checked	Unchecked	Unchecked		Yes	3-4 weeks	Positive	Yes	>3 months	Yes	No	No	No	No	No	No	No
Female	2	3	Permanent	Pharmacy	3					Yes	Unchecked	Checked	Unchecked	Unchecked	Unchecked	Unchecked	Unchecked	Unchecked	Unchecked		No			Yes	1-7 days	No	No	No	No	No	No	No	No
Female	1	3	Permanent	Outreach	2					Yes	Unchecked	Unchecked	Unchecked	Unchecked	Unchecked	Unchecked	Checked	Unchecked	Unchecked		No			Yes	>3 months	No	No	No	No	No	No	No	No
Female	1	3	Permanent	Outreach	2					Yes	Checked	Unchecked	Unchecked	Unchecked	Unchecked	Unchecked	Unchecked	Unchecked	Unchecked		No			Yes	1-2 weeks	No	No	No	No	No	No	No	No
Male	1	2	Permanent	Medical Services	2			Yes		Yes	Unchecked	Unchecked	Unchecked	Unchecked	Unchecked	Checked	Unchecked	Checked	Unchecked		Yes	1-7 days	Negative	Yes	3-4 weeks	Yes	No	No	No	No	No	No	No
	Key	age_strat code	1=20-29	2=30-39	3=30-39	5=≥ 60
		residence code	1= high income residencies		2=upper middle income residencies				3=lower middle income residencies
		risk-cat code	1=clinical covid areas		2=non-covid clinical areas		3= allied health		5= administration/academic
[truncated: 5 more columns]
